# Supplementary material for: Successive Passage In Vitro Led to Lower Virulence and Higher Titer of A Variant Porcine Epidemic Diarrhea Virus
Source: Viruses. 2020 Apr 1;12(4):391. doi: 10.3390/v12040391 (PMC7232491; doi:10.3390/v12040391)
Supplement: Supplementary file 1 [file viruses-12-00391-s001.zip]

Archive with 2 entries (2 files):
- Fasta file .fas
- Supplementary Materials Table S1..pdf
