# Supplementary material for: Successive Passage In Vitro Led to Lower Virulence and Higher Titer of A Variant Porcine Epidemic Diarrhea Virus
Source: Viruses. 2020 Apr 1;12(4):391. doi: 10.3390/v12040391 (PMC7232491; doi:10.3390/v12040391)
Supplement: Supplementary file 1 [file viruses-12-00391-s001.zip › Fasta file .fas]

>SDSX16-NEW-P75
ATGAAGTCTTTAACTTACTTCTGGTTGTTCTTACCAGTACTTTCAACACTTAGCCTACCACAAGATGTCACCAGGTGCTCAGCTAACACTAATTTTAGGCGGTTCTTTTCAAAATTTAATGTTCAGGCGCCTGCAGTTGTTGTAGTGGGCGGTTATCTACCTATTGGTGAAAACCAGGGTGTTAATTCAACTTGGTACTGTGCTGGCCGACATCCAA-CTGCTAGTGGCGTTCATGGTATCTTTGTTAGCCATATTAGAGGTGGTCATGGCTTTGAGATTGGCATTTCGCAAGAGCCCTTTGACCCTAGTGGTTACCAGCTTTATTTACATAAGGCTACTAACG------------GTAACACTAATGCTACTGCGCGACTGCGCATTTGCCAGTTTCCCAGCATTAAAACATTGGGCCCCACTGCTAATAATGATGTTACAACAGGTCGTAATTGCCTATTTAACAAAGCCATCCCAGCTCATATGAGTGA------ACATAGTGTTGTCGGCATAACATGGGATAATGATCGTGTCACTGTCTTTTCTGACAAGATCTATTATTTTTATTTTAAAAATGATTGGTCCCGTGTTGCGACAAAGTGTTACAACAGTGGAGGTTGTGCTATGCAATATGTTTACGAACCCATCTATTATATGCTTAATGTTACTAGTGCTGGTGAGGATGGTATTTCTTATCAACCCTGTACAGCTAATTGCATTGGTTATGCTGCCAATGTATTTGCTACTGAGCCCAATGGCCACATACCAGAAGGTTTTAGTTTTAATAATTGGTTTCTTTTGTCCAATGATTCCACTTTGGTGCATGGTAAGGTGGTTTCCAACCAACCATTGTTGGTCAATTGTCTTTTGGCCATTCCTAAGATTTATGGACTAGGCCAATTTTTCTCCTTTAATCAAACGATGGATGGTGTTTGTAATGGAGCTGCTGTGCAGCGTGCACCAGAGGCTCTGAGGTTTAATATTAATGACACCTCTGTCATTCTTGCTGAAGGCTCAATTGTACTTCACACTGCTTTAGGAACAAATTTTTCTTTTGTTTGCAGTAATTCTTCAAAGCCTCATTTAGCCACCTTCGCCATACCTCTGGGTGCTACCCAAGTACCCTATTACTGTTTTCTTAAAGTGGATACTTACAACTCCACTGTTTATAAATTTTTGGCTGTTTTACCTCCAACCGTCAGGGAAATTGTCATCACCAAGTATGGTGATGTTTATGTCAATGGGTTTGGATACTTGCATCTCGGTTTGTTGGATGCTGTCACAATTAATTTCACTGGTCATGGCACTGACGATGATGTTTCTGGTTTTTGGACCATAGCATCGACTAATTTTGTTGATGCACTTATCGAAGTTCAAGGACGTGCCATTCAGCGTATTCTTTATTGTGATG---ATCCTGTTAGCCAACTCAAGTGTTCTCAGGTTGCTTTTGACCTTGACGATGGTTTTTACCCTATTTCTTCTAGAAACCTTCTGAGTCATGAACAGCCAATTTCTTTTGTTGCTTTGCCATCATTTAATGATCATTCTTTTGTTAACATTACTGTCTCTGCGTCCTTTGGTGGTCATAGTGGTGCCAACCTTATTGCATCTGACACTACTATCAATGGGTTTAGTTCTTTCTGTGTTGACACTAGACAATTTACCATTTCACTGTTTTATAACGTTACAAACAGTTATGGTTATGTGTCTAATTCACAGGACAGTAATTGCCCTTTCACCTTGCAATCTGTTAATGATTACCTGTCTTTTAGCAAATTTTGTGTTTCCACCAGCCTTTTGGCTAGTGCCTGTACCATAGATCTTTTTGGTTACCCTGATTTCGGTAGTGGTGTTAAGTTTACGTCCCTTTACTTTCAATTCACAAAGGGTGAGTTGATTACTGGCACGCCTAAACCACTTGAAGGTGTCACGGACGTTTCTTTTATGACTCTGGATGTGTGTACCAAGTATACTATCTATGGCTTTAAAGGTGAGGGTATCATTACCCTTACAAATTCTAGCTTTTTGGCAGGTGTTTATTACACATCTGATTCTGGACAGTTGTTAGCCTTTAAGAATGTCACTAGTGGTGCTGTTTATTCTGTTACGCCATGTTCTTTTTCAGAGCAGGCTGCATATGTTGATGATGATATAGTGGGTGTTATTTCTAGTTTGTCTAACTCCACTTTTAACAGCACTAGGGAGTTGCCTGGTTTCTTCTACCATTCTAATGATGGCTCTAATTGTACAGAGCCTGTGTTGGTGTATAGTAACATAGGTGTTTGTAAATCTGGCAGTATTGGCTACGTCCCATCTCAGTCTGGCCAAGTCAAGATTGCACCCACGGTTACTGGGAATATTAGTATTCCCACCAACTTTAGTATGAGTATTAGGACAGAATATTTACAGCTTTACAACACGCCTGTTAGTGTTGATTGTTCCACATATGTTTGTAATGGTAACTCTCGTTGTAAACAATTACTCACCCATTACACTGCAGCATGTAAGACCATAGAGTCAGCATTACAACTCAGCGCTAGGCTTGAGTCTGTTGAAGTTAACTCTATGCTTACTATTTCTGAAGAGGCTCTACAGTTAGCTACCATTAGTTCGTTTAATGGTGATGGATATAATTTTACTAATGTGCTGGGTGTTTCTGTGTATGATCCTGCACGTGGCAGGTTGGTACAAAAAAGGTCTTTTATTGAAGACCTGCTTTTTAATAAAGTGGTTACTAATGGCCTTGGTACTGTTGATGAAGACTATAAGCGCTGTTCTAATGGTCGCTCTGTGGCAGATCTAGTTTGTGCACAGTATTACTCTGGTGTCATGGTACTACCTGGTGTTGTTGACGCTGAGAAGCTTCACATGTATAGTGCGTCTCTCATCGGTGGTATGGTGCTAGGAGGTTTTACTTCTGCAGCGGCATTGCCTTTTAGCTATGCTGTTCAAGCTAGACTCAATTATCTTGCTCTACAGACGGATGTTCTACAGCGGAACCAGCAATTGCTTGCTGAGTCTTTTAACTCTGCTATTGGTCATATAACTTCAGCCTTTGAGAGTGTTAAAGAGGCTATTAGTCAAACTTCCAAGGGTTTGAACACTGTGGCTCATGCGCTTACTAAGGTTCAAGAGGTTGTTAACTCGCAGGGTGCAGCTTTGACTCAACTTACCGTACAGCTGCAACACAACTTCCAAGCTTTTTCTAGTTCTATTGATGACATTTACTCTCGACTGGACATTCTTTCAGCCGATGTTCAGGTTGACCGTCTCATCACCGGCAGATTATCAGCACTTAATGCTTTTGTTTCTCAAACTCTCACTAAGTATACTGAGGTTCAGGCTAGCAGGAAGCTAGCACAGCAAAAGGTTAATGAGTGCGTTAAATCGCAATCTCAGCGTTATGGTTTTTGTGGTGGTGATGGCGAGCACATTTTCTCTCTGGTTCAGGCAGCACCTCAGGGCCTGCTGTTTTTACATACAGTACTTGTACCGGGTGATTTTGTAGATGTTATTGCCATCGCTGGCTTATGCGTTAACGATGAAATTGCCTTGACTCTACGTGAGCCTGGCTTAGTCTTGTTTACGCATGAACTTCAAAATCATACTGCGACGGAATATTTTGTTTCATCGCGACGTATGTTTGAACCTAGAAAACCTACCGTTAGTGATTTTGTTCAAATTGAGAGTTGTGTGGTCACCTATGTCAATTTGACTAGAGACCAACTACCAGATGTAATCCCAGATTACATCGATGTTAACAAAACACTTGATGAGATTTTAGCTTCTCTGCCCAATAGAACTGGTCCAAGTCTTCCCTTAGATGTTTTTAATGCCACTTATCTTAAGCTCACTGGTGAAATTGCAGATTTGGAGCAGCGTTCAGAGTCTCTCCGTAATACTACAGAGGAGCTCCAAAGTCTTATATATAATATCAACAACACACTAGTTGACCTTGAGTGGCTCAACCGAGTTGAGACATATATCAAGTGGCCGTGGTGGGTTTGGTTGATTATTTTCATTGTTCTCATCTTTGTTGTGTCATTACTAGTGTTCTGCTGCATTTCCACTGGTTGTTGTGGATGCTGCGGC------------------TCAGGTTGTTGTAGGGGTCCTAGACTTCAACCTTATGAAGTTTTTGAAAAGGTCCACGTGCAGTGA
>SDSX16-NEW
ATGAAGTCTTTAACTTACTTCTGGTTGTTCTTACCAGTACTTTCAACACTTAGCCTACCACAAGATGTCACCAGGTGCTCAGCTAACACTAATTTTAGGCGGTTCTTTTCAAAATTTAATGTTCAGGCGCCTGCAGTTGTTGTAGTGGGCGGTTATCTACCTATTGGTGAAAACCAGGGTGTCAATTCAACTTGGTACTGTGCTGGCCAACATCCAA-CTGCTAGTGGCGTTCATGGTATCTTTGTTAGCCATATTAGAGGTGGTCATGGCTTTGAGATTGGCATTTCGCAAGAGCCTTTTGACCCTAGTGGTTACCAGCTTTATTTACATAAGGCTACTAACG------------GTAACACTAATGCTACTGCGCGACTGCGCATTTGCCAGTTTCCTAGCATTAAAACATTGGGCCCCACTGCTAATAATGATGTTACAACAGGTCGTAATTGCCTATTTAACAAAGCCATCCCAGCTCATATGAGTGA------ACATAGTGTTGTCGGCATAACATGGGATAATGATCGTGTCACTGTCTTTTCTGACAAGATCTATTATTTTTATTTTAAAAATGATTGGTCCCGTGTTGCGACAAAGTGTTACAACAGTGGAGGTTGTGCTATGCAATATGTTTACGAACCCACCTATTATATGCTTAATGTTACTAGTGCTGGTGAGGATGGTATTTCTTATCAACCCTGTACAGCTAATTGCATTGGTTATGCTGCCAATGTATTTGCTACTGAGCCCAATGGCCACATACCAGAAGGTTTTAGTTTTAATAATTGGTTTCTTTTGTCCAATGATTCCACTTTGGTGCATGGTAAGGTGGTTTCCAACCAACCATTGTTGGTCAATTGTCTTTTGGCCATTCCTAAGATTTATGGACTAGGCCAATTTTTCTCCTTTAATCAAACGATGGATGGCGTTTGTAATGGAGCTGCTGCGCAGCGTGCACCAGAGGCTCTGAGGTTTAATATTAATGACACCTCTGTCATTCTTGCTGAAGGCTCAATTGTACTTCACACTGCTTTAGGAACAAATCTTTCTTTTGTTTGCAGTAATTCTTCAAACCCTCATTTAGCTACCTTCGCCATACCTCTGGGTGCTACCCAAGTACCCTATTATTGTTTTCTTAAAGTGGATACTTACAACTCCACTGTTTATAAATTTTTGGCTGTTTTACCTCCTACCGTCAGGGAAATTGTCATCACCAAGTATGGTGATGTTTATGTCAATGGGTTTGGATACTTGCATCTCGGTTTGTTGGATGCTGTCACAATTAATTTCACTGGTCATGGCACTGACGATGATGTTTCTGGTTTTTGGACCATAGCATCGACTAATTTTGTTGATGCACTCATCGAAGTTCAAGGAACTGCCATTCAGCGTATTCTTTATTGTGATG---ATCCTGTTAGCCAACTCAAGTGTTCTCAGGTTGCTTTTGACCTTGACGATGGTTTTTACCCTATTTCTTCTAGAAACCTTCTGAGTCATGAACAGCCAATTTCTTTTGTTACTCTGCCATCATTTAATGATCATTCTTTTGTTAACATTACTGTCTCTGCTTCCTTTGGTGGTCATAGTGGTGCCAACCTTATTGCATCTGACACTACTATCAATGGGTTTAGTTCTTTCTGTGTTGACACTAGACAATTTACCATTTCACTGTTTTATAACGTTACAAACAGTTATGGTTATGTGTCTAACTCACAGGACAGTAATTGCCCTTTCACCTTGCAATCTATTAATGATTACCTGTCTTTTAGCAAATTTTGTGTTTCCACCAGCCTTTTGGCTAGTGCCTGTACCATAGATCTTTTTGGTTACCCTGATTTTGGTAGTGTTGTTAAGTTTACGTCCCTTTACTTTCAATTCACAAAGGGTGAGTTGATTACTGGCACGCCTAAACCACTTGAAGGTGTCACGGACGTTTCTTTTATGACTCTGGATGTGTGTACCAAGTATACTATCTATGGCTTTAAAGGTGAGGGTATCATTACCCTTACAAATTCTAGCTTTTTGGCAGGTGTTTATTACACATCTGATTCTGGACAGTTGTTAGCCTTTAAGAATGTCACTAGTGGTGCTGTTTATTCTGTTACGCCATGTTCTTTTTCAGAGCAGGCTGTATATGTTGATGATGATATAGTGGGTGTTATTTCTAGTTTGTCTAACTCCACTTTTAACAGTACTAGGGAGTTGCCTGGTTTCTTCTACCATTCTAATGATGGCTCTAATTGTACAGAGCCTGTGTTGGTGTATAGTAACATAGGTGTTTGTAAATCTGGCAGTATTGGCTACGTCCCTTCTCAGTCTGGCCAAGTCAAGATTGCACCCACGGTTACTGGGAATATCAGTATTCCCACCAACTTTAGTATGAGTATTAGGACAGAATATTTACAGCTTTACAACACGCCTGTTAGTGTTGATTGTTCCACATATGTTTGTAATGGTAACTCTCGTTGTAAACAATTACTCACCCAGTACACTGCAGCATGTAAGACCATAGAGTCAGCATTACAACTCAGCGCTAGGCTTGAGTCTGTTGAAGTTAACTCTATGCTTACTATTTCTGAAGAGGCTCTACAGTTAGCTACCATTGGTTCGTTTAATGGTGATGGATATAATTTTACTAATGTGCTGGGTGTTTCTGTGTATGATCCTGCAAGTGGCAGGGTGGTACAAAAAAGGTCTTTTATTGAAGACCTGCTTTTTAATAAAGTGGTTACTAATGGCCTTGGTACTGTTGATGAAGACTATAAGCGCTGTACTAATGGTCGCTCTGTGGCAGATCTAGTCTGTGCACAGTATTACTCTGGTGTCATGGTACTACCTGGTGTTGTTGACGCTGAGAAGCTTCACATGTATAGTGCGTCTCTCATCGGTGGTATGGTGCTAGGAGGTTTTACTTCTGCAGCGGCATTGCCTTTTAGCTATGCTGTTCAAGCTAGACTCAATTATCTTGCTCTACAGACGGATGTTCTACAGCGGAACCAGCAATTGCTTGCTGAGTCTTTTAACTCTGCTATTGGTAATATAACTTCAGCCTTTGAGAGTGTTAAAGAGGCTATTAGTCAAACTTCCAAGGGTTTGAACACTGTGGCTCATGCGCTTACTAAGGTTCAAGAGGTTGTTAACTCGCAGGGTGCAGCTTTGACTCAACTTACCGTACAGCTGCAACACAACTTCCAAGCCATTTCTAGTTCTATTGATGACATTTACTCTCGACTGGACATTCTTTCAGCCGATGTTCAGGTTGACCGTCTCATCACCGGCAGGTTATCAGCACTTAATGCTTTTGTTTCTCAAACCCTCACTAAGTATACTGAGGTTCAGGCTAGCAGGAAGCTAGCACAGCAAAAGGTTAATGAGTGCGTTAAATCGCAATCTCAGCGTTATGGTTTTTGTGGTGGTGATGGCGAGCACATTTTCTCCCTGGTTCAGGCAGCACCTCAGGGCCTGCTGTTTTTACATACAGTACTTGTACCGGGTGATTTTGTAGATGTTATTGCCATCGCTGGCTTATGCGTTAACGATGAAATTGCCTTGACTCTACGTGAGCCTGGCTTAGTCTTGTTTACGCATGAACTTCAAAATCATACTGCGACGGAATATTTTGTTTCATCGCGACGTATGTTTGAACCTAGAAAACCTACCGTTAGTGATTTTGTTCAAATTGAGAGTTGTGTGGTCACCTATGTCAATTTGACTAGAGACCAACTACCAGATGTAATCCCAGATTACATCGATGTTAACAAAACACTTGATGAGATTTTAGCTTCTCTGCCCAATAGAACTGGTCCAAGTCTTCCTTTAGATGTTTTTAATGCCACTTATCTTAATCTCACTGGTGAAATTGCAGATTTAGAGCAGCGTTCAGAGTCTCTCCGTAATACTACAGAGGAGCTCCGAAGTCTTATATATAATATCAACAACACACTAGTTGACCTTGAGTGGCTCAACCGAGTTGAGACATATATCAAGTGGCCGTGGTGGGTTTGGTTGATTATTTTCATTGTTCTCATCTTTGTTGTGTCATTACTAGTGTTCTGCTGCATTTCCACGGGTTGTTGTGGATGCTGCGGCTGCTGCTGTGCTTGTTTTTCAGGTTGTTGTAGGGGTCCTAGACTTCAACCTTACGAAGTTTTTGAAAAGGTCCACGTGCAGTGA
>SD2014
ATGAAGTCTTTAACCTACTTCTGGTTGTTCTTACCAGTACTTTCAACACTTAGCCTACCACAAGATGTCACCAGGTGCTCAGCTAACACTAATTTTAGGCGGTTCTTTTCAAAATTTAATGTTCAGGCGCCTGCAGTTGTTGTACTGGGCGGTTATCTACCTATTGGTGAAAACCAGGGTGTCAATTCAACTTGGTACTGTGCTGGCCAACATCCAA-CTGCTAGTGGCGTTCATGGTATCTTTGTTAGCCATATTAGAGGTGGTCATGGCTTTGAGATTGGCATTTCGCAAGAGCCTTTTGACCCTAGTGGTTACCAGCTTTATTTACATAAGGCTACTAACG------------GTAACACTAATGCTACTGCGCGACTGCGCATTTGCCAGTTTCCTAGCATTAAAACATTGGGCCCCACTGCTAATAATGATGTTACAACAGGTCGTAATTGCCTATTTAACAAAGCCATCCCAGCTCATATGAGTGA------ACATAGTGTTGTCGGCATAACATGGGATAATGATCGTGTCACTGTCTTTTCTGACAAGATCTATTATTTTTATTTTAAAAATGATTGGTCCCGTGTTGCGACAAAGTGTTACAACAGTGGAGGTTGTGCTATGCAATATGTTTACGAACCCACCTATTACATGCTTAATGTTACTAGTGCTGGTGAGGATGGTATTTCTTATCAACCCTGTACAGCTAATTGCATTGGTTATGCTGCCAATGTATTTGCTACTGAGCCCAATGGCCACATACCAGAAGGTTTTAGTTTTAATAATTGGTTTCTTTTGTCCAATGATTCCACTTTGGTGCATGGTAAGGTGGTTTCCAACCAACCATTGTTGGTCAATTGTCTTTTAGCCATTCCTAAGATTTATGGACTAGGCCAATTTTTCTCCTTTAATCAAACGATCGATGGTGTTTGTAATGGAGCTGCTGTGCAGCGTGCACCAGAGGCCCTGAGGTTTAATATTAATGACACCTCTGTCATTCTTGCTGAAGGCTCAATTGTACTTCATACTGCTTTACGAACAAATTTTTCTTTTGTTTGCAGTAATTCTTCAAATCCTCATTTAGCTACCTTCGCCATACCTCTGGGTGCTACCCAAGTACCTTATTATTGTTTTCTTAAAGTGGATACTTACAACTCCACTGTTTATAAATTTTTGGCTGTTTTACCTCCTACCGTCAGGGAAATTGTCATCACCAAGTATGGTGATGTTTATGTCAATGGGTTTGGATACTTGCATCTCGGTTTGTTGGATGCTGTCACAATTAATTTCACTGGTCATGGCACTGACGATGATGTTTCTGGTTTTTGGACCATAGCATCGACTAATTTTGTTGATGCACTCATCGAAGTTCAAGGAACTGCCATTCAGCGTATTCTTTATTGTGATG---ATCCTGTTAGCCAACTCAAGTGTTCTCAGGTTGCTTTTGACCTTGGCGATGGTTTTTACCCTATTTCTTCTAGAAACCTTTTGAGTCATGAACAGCCAATTTCTTTTGTTACTCTGCCATCATTTAATGATCATTCTTTTGTTAACATTACTGTCTCTGCTTCTTTTGGTGGTCATAGTGGTGCCAACCTTATTGCATCTGACACTACTATCAATGGGTTTAGTTCTTTCTGTGTTGACACTAGACAATTTACCATTTCACTGTTTTATAACGTTACAAACAGTTATGGTTATGTGTCTAAATCACAGGACAGTAATTGCCCTTTCACCTTGCAATCTGTTAATGATTACCTGTCTTTTAGCAAATTTTGTGTTTCCACCAGCCTTCTGGCTAGTGCCTGTACCATAGATCTTTTTGGTTACCCTGAGTTTGGTAGTGGTGTTAAGTTTACGTCCCTTTACTTTCAATTCACAAAGGGTGAGTTGATTACTGGCACGCCTAAACCACTTGAAGGTGTCACGGACGTTTCTTTTATGACTCTGGATGTGTGTACCAAGTATACTATCTATGGCTTTAAAGGTGAGGGTATCATTACCCTTATAAATTCTAGCTTTTTGGCAGGTGTTTATTACACATCTGATTCTGGACAGTTGTTAGCCTTTAAGAATGTCACTAGTGGTGCTGTTTATTCTGTTACGCCATGTTCTTTTTCAGAGCAGGCTGCATATGTTGATGATGATATAGTGGGTGTTATTTCTAGTTTGTCTAGCTCCACTTTTAACAGTACTAGGGAGTTGCCTGGTTTCTTCTACCATTCTAATGATGGCTCTAATTGTACAGAGCCTGTGTTGGTGTATAGTAACATAGGTGTTTGTAAATCTGGCAGTATTGGCTACGTCCCATCTCAGTCTGGCCAAGTCAAGATTGCACCCACGGTTACTGGGAATATCAGTATTCCCACCAACTTTAGTATGAGTATTAGGACAGAATATTTACAGCTTTACAACACGCCTGTTAGTGTTGATTGTGCCACATATGTTTGTAATGGTAACTCTCGTTGTAAACAATTACTTACCCAGTACACTGCAGCATGTAAGACCATAGAGTCAGCATTACAACTCAGCGCTAGGCTTGAGTCTGTTGAAGTTAACTCTATGCTTACTATTTCTGAAGAGGCTCTACAGTTAGCTACCATTAGTTCGTTTAATGGTGATGGATATAATTTTACTAATGTGCTGGGTGTTTCTGTGTATGATCCTGCAAGTGGCAGGGTGGTACAAAGAAGGTCTTTTATTGAAGACCTGCTTTTTAATAAAGTGGTTACTAATGGCCTTGGTACTGTTGATGAAGACTATAAGCGCTGTTCTAATGGTCGCTCTGTGGCAGATCTAGTCTGTGCACAGTATTACTCTGGTGTCATGGTACTACCTGGTGTTGTTGACGCTGAGAAGCTTCACATGTATAGTGCGTCTCTCATCGGTGGTATGGTGCTAGGAGGTTTTACTTCTGCAGCGGCATTGCCTTTTAGCTATGCTGTTCAAGCTAGACTCAATTATCTTGCTCTACAGACGGATGTTCTACAGCGGAACCAGCAATTGCTTGCTGAGTCTTTTAACTCTGCTATTGGTAATATAACTTCAGCCTTTGAGAGTGTTAAAGAGGCTATTAGTCAAACTTCCAAGGGTTTGAACACTGTGGCTCAAGCGCTTACTAAGGTTCAAGAGGTTGTTAACTCGCAGGGTGCAGCTTTGACTCAACTTACCGTACAGCTGCAACACAACTTCCAAGCCATTTCTAGTTCTATTGATGACATCTACTCTCGACTGGACATTCTTTCAGCCGATGTTCAGGTTGACCGTCTCATCACCGGCAGATTATCAGCACTTAATGCTTTTGTTTCTCAAACCCTCACTAAGTATACTGAGGTTCAGGCTAGCAGGAAGCTAGCACAGCAAAAGGTTAATGAGTGCGTTAAATCGCAATCTCAGCGTTATGGTTTTTGTGGTGGTGATGGCGAGCACATTTTCTCCCTGGTACAGGCAGCACCTCAGGGCCTGCTGTTTTTACATACAGTACTTGTACCGGGTGATTTTGTAGATGTTATTGCCATCGCTGGCTTATGCGTTAACGATGAAATTGCCTTGACTCTACGTGAGCCTGGCTTAGTCTTGTTTACGCATGAACTTCAAAATCATACTGCGACGGAATATTTTGTTTCATCGCGACGTATGTTTGAACCTAGAAAACCTACCGTTAGTGATTTTGTTCAAATTGAGAGTTGTGTGGTCACCTATGTCAATTTGACTAGAGACCAACTACCAGATGTAATCCCAGATTACATCGATGTTAACAAAACACTTGATGAGATTTTAGCTTCTCTGCCCAATAGAACTGGTCCAAGTCTTCCTTTAGATGTTTTTAATGCCACTTATCTTAATCTCACTGGTGAAATTGCAGATTTAGAGCAGCGTTCAGAGTCTCTCCGTAATACTACAGAGGAGCTCAAAAGTCTTATATATAATATCAACAACACACGAGTTGACCTTGAGTGGCTCAACCGAGTTGAGACATATATCAAGTGGCCGTGGTGGGTTTGGTTGATTATTTTCATTGTTCTCATCTTTGTTGTGTCATTACTAGTGTTCTGCTGCATTTCCACGGGTTGTTGTGGATGCTGCGGCTGCTGCTGTGCTTGTTTCTCAGGTTGTTGTAGGGGTCCTAGACTTCAACCTTACGAAGTTTTTGAAAAGGTCCACGTGCAGTGA
>PEDV-Hjms
ATGAAGTCTTTAACCTACTTCTGGTTGCTCTTACCAGTACTTTCAACACTTAGCCTACCACAAGATGTCACCAGGTGCTCAGCTAACACTAATTTTAGGCGGTTCTTTTCAAAATTTAATGTTCAGGCGCCTGCAGTTGTTGTACTGGGCGGTTATCTACCTATTGGTGAAAACCAGGGTGTCAATTCAACTTGGTACTGTGCTGGCCAACATCCAA-CTGCTAGTGGCGTTCATGGTATCTTTCTTAGCCATATTAGAGGTGGTCATGGCTTTGAGATTGGCATTTCGCAAGAGCCTTTTGACCCTAGTGGTTACCAGCTTTATTTACATAAGGCTACTAACG------------GTAACACTAATGCTACTGCGCGACTGCGCATTTGCCAGTTTCCCAGCATTAAAACATTGGGCCCCACTGCTAATAATGATGTTACAACAGGTCGTAACTGCCTATTTAACAAAGCCATCCCAGCTCATATGAGTGA------ACATAGTGTTGTCGGCATAACATGGGATAATGATCGTGTCACTGTCTTTTCTGACAAGATCTATTATTTTTATTTTAAAAATGATTGGTCCCGTGTTGCGACAAAGTGTTACAACAGTGGAGGTTGTGCTATGCAATATGTTTACGAACCCACTTACTACACGCTTAATGTTACTAGTGCTGGTGAGGATGGTATTTCTTATCAACCCTGTACAGCTAATTGCATTGGTTATGCTGCCAATGTATTTGCTACTGAGCCCAATGGCCACATACCAGAAGGTTTTAGTTTTAATAATTGGTTTCTTTTGTCCAATGATTCCACTTTGGTGCATGGTAAGGTGGTTTCCAACCAACCATTGTTGGTCAATTGTCTTTTGGCCATTCCTAAGATTTATGGACTAGGCCAATTTTTCTCCTTTAATAAAACGATCGATGGTGTTTGTAATGGAGCTGCTGTGCAGCGTGCACCAGAGGCTCTGAGGTTTAATATTAATGACACCTCTGTCATTCTTGCTGAAGGCTCAATTGTACTTCATACTGCTTTAGGAAAAAATTTTTCTTTTGTTTGCGGTAATTCCTCAAATCCTCATTTAGACACCTTCGCCATACCTTTGGGTGCTGCCCAAGTACCCTATTATTGTTTTCTTAAAGTGGATACTTACAACTCCACTGTTTATAAATTCTTGGCTGTTTTACCTCCCACCGTCAGGGAAATTGTCATCACCAAGTATGGTGATGTTTATGTCAATGGGTTTGGCTACTTGCATCTCGGTTTATTGGATGCTGTCACAATTAACTTCACTGGCCATGGCACTGACGATGACGTTTCTGGTTTTTGGACCATAGCATCGACTAATTTTGTTGATGCACTCATCGAAGTTCAAGGAACTGCCATTCAGCGTATTCTTTATTGTGATG---ATCCTGTTAGCCAACTCAAGTGTTCTCAGGTTGCTTTCGACCTTGACGATGGTTTTTACCTTATTTCTTCTAGAAACCTTCTGAGTCATGAACAGCCAACTTCTTTTGTTACTTTGCCATCATTTAATGATCATTCTTTTGTTAACATTACTGTCTCTGCGTCTTTTGGTGGTCATAGTGGTGCCAACCTTATTGCATCTGACACTACTATCAATGGTTTTAGTTCTTTCTGTGTTGACACTAGACAATTTACCATTTCACTGTTTTATAACGTTACAAACAGTTATGGTTATGTGTCTAATTCACAGGACAGTAATTGCCCTTTCACCTTGCAATCTGTTAATGATTATCTGTCTTTTAGTAAATTTTGTGTTTCCACCAGCCTTTTGGCTAGTGCCTGTACCATAGATCTTTTTGGTTACCCTGAGTTTGGTAGTGGTGTTAAGTTTACGTCCCTTTACTTTCAATTCACAGAGGGTGAGTTGATTACTGGCACGCCTAAACCACTTGAAGGTGTCACGGACGTTTCTTTTATGACTCTGGATGTGTGTACCAAGTATACTATCTATGGCTTTAAAGGCGAGGGTATCATTACCCTTACAAATTCTAGCTTTTTGGCAGGTGTTTATTACACATCTGATTCTGGACAGTTGTTAGCCTTTAAGAATGTCACTAGTGGTGCTGTTTATTCTGTTACGCCATGTTCTTTTTCAGAGCAGGCTGCATATGTTGATGATGATATAGTGGGTGTTATTTCTAGTTTGTCTAACTCCACTTTTAACAGTACTAGGGAGTTGCCTGGTTTCTTCTACCATTCTAATGATGGCTCTAATTGTACAGAGCCTGTGTTGGTGTATAGTAACATAGGTGTTTGTAAATCTGGCAGTATTGGCTACGTCCCATCTCAGTCTGGCCAAGTCAAGATTGCACCCACGGTTACTGGGAATATTAGTATTCCCACCAACTTTAGTATGAGTATTAGGACAGAATATTTACAGCTTTACAACACGCCTGTTAGTGTTGATTGTGCCACATATGTTTGTAATGGTAACTCTCGTTGTAAACAATTACTCAACCAGTACACTGCAGCATGTAAGACCATAGAGTCAGCATTACAACTCAGCGCTAGGCTTGAGTCTGTTGAAGTTAACTCTATGCTTAAGATTTCTGAAGAGGCTCTACAGTTAGCTACCATCAGTTCGTTTAATGGTGATGGATATAATTTTACTAATGTGCTGGGTGTTTCTGTGTATGATCCTGCAAGTGGCAGGGTGGTACAAAAAAGGTCTTTTATTGAAGACCTGCTTTTTAATAAAGTGGTTACTAATGGCCTCGGTACTGTTGATGAAGACTATAAGCGCTGTTCTAATGGTCGCTCTGTGGCAGATCTAGTCTGTGCACAGTATTACTCTGGTGTCATGGTACTACCTGGTGTTGTTGACGCTGAGAAGCTTCACATGTATAGTGCGTCTCTCATCGGTGGTATGGTGCTAGGAGGTTTTACTTCTGCAGCGGCATTGCCTTTTAGCTATGCTGTTCAAGCTAGACTCAATTATCTTGCTTTACAGACGGATGTTCTACAGCGGAACCAGCAATTGCTTGCTGAGTCTTTTAACTCTGCTATTGGTAATATAACTTCAGCCTTTGAGAGTGTTAAGGAGGCTATTAGTCAAACTTCCAAGGGTTTGAACACTGTGGCTCATGCGCTTACTAAGGTTCAAGAGGTTGTTAACTCGCAGGGTGCAGCTTTGACTCAACTTACCGTACAGCTGCAACACAACTTCCAAGCCATTTCTAGTTCTATTGATGACATTTACTCTCGACTGGACATTCTTTCAGCCGACGTTCAGGTTGACCGTCTCATCACCGGCAGATTATCAGCACTTAATGCTTTTGTTGCTCAAACCCTCACTAAGTATACTGAGGTTCAGGCTAGCAGGAAGCTAGCACAGCAAAAGGTTAATGAGTGCGTTAAATCGCAATCTCAGCGTTATGGTTTTTGTGGTGGTGATGGCGAGCACATTTTCTCTCTGGTACAGGCAGCACCTCAGGGCCTGCTGTTTTTACATACAGTACTTGTACCGGGTGACTTTGTAGATGTTATTGCCATCGCTGGCTTATGCGTTAACGATGAAATTGCCTTGACTCTACGTGAGCCTGGCTTAGTCTTGTTTACGCATGAACTTCAAAATCATACTGCGACGGAATATTTTGTTTCATCGCGACGTATGTTTGAACCTAGAAAACCTACCGTTAGTGATTTTGTTCAAATTGAGAGTTGTGTGGTCACCTATGTCAATTTGACTAGAGACCAACTACCAGATGTAATCCCAGATTACATCGATGTTAACAAAACACTTGATGAGATTTTAGCTTCTCTGCCCAATAGAACTGGTCCAAGTCTTCCTTTAGATGTTTTTAATGCCACTTATCTTAATCTCACTGGTGAAATTGCAGATTTAGAGCAGCGTTCAGAGTCTCTCCGTAATACTACAGAGGAGCTCCAAAGTCTTATATATAATATCAACAACACACTAGTTGACCTTGAGTGGCTCAACCGAGTTGAGACATATATCAAGTGGCCGTGGTGGGTTTGGTTGATTATTTTCATTGTTCTCATCTTTGTTGTGTCATTACTAGTGTTCTGCTGCATTTCCACTGGTTGTTGTGGATGCTGCGGCTGCTGCTGTGCTTGTTTTTCAGGTTGTTGTAGGGGTCCCAGACTTCAACCTTACGAAGTTTTTGAAAAGGTCCACGTGCAGTGA
>PC22A-P140.BI
ATGAAGTCTTTAACCTACTTCTGGTTGTTCTTACCAGTACTTTCAACACTTAGCCTACCACAAGATGTCACCAGGTGCTCAGCTAACACTAATTTTAGGCGGTTCTTTTCAAAATTTAATGTTCAGGCGCCTGCAGTTGTTGTACTGGGCGGTTATCTACCTA------AAAACCAGGGTGTCAATTCAACTTGGTACTGTGCTGGCCAACATCCAA-CTGCTAGTGGCGTTCATGGTATCTTTGTTAGCCATATTAGAGGTGGTCATGGCTTTGAGATTGGCATTTCGCAAGAGCCTTTTGACCCTAGTGGTTACCAGCTTTATTTACATAAGGCTACTAACG------------GTAACACTAATGCTACTGCGCGACTGCGCATTTGCCAGTTTCCTAGCATTAAAACATTGGGCCCCACTGCTAATAATGATGTTACAACAGGTCGTAATTGCCTATTTAACAAAGCCATCCCAGCTCATATGAGTGA------ACATAGTGTTGTCGGCGTAACATGGGATAATGATCGTGTCACTGTCTTTTCTGACAAGATCTATTATTTTTATTTTAAAAATGATTGGTCCCGTGTTGCGACAAAGTGTTACAACAGTGGAGGTTGTGCTATGCAATATGTTTACGAACCCACCTATTACATGCTTAATGTTACTAGTGCTGGTGAGGATGGTATTTCTTATCAACCCTGTACAGCTAATTGCATTGGTTATGCTGCCAATGTATTTGCTACTGAGCCCAATGGCCACATACCAGAAGGTTTTAGTTTTAATAATTGGTTTCTTTTGTCCAATGATTCCACTTTGGTGCATGGTAAGGTGGTTTCCAACCAACCATTGTTGGTCAATTGTCTTTTGGCCATTCCTAAGATTTATGGACTAGGCCAATTTTTCTCCTTTAATCAAACGATCGATGGTGTTTGTAATGGAGCTGCTGTGCAGCGTGCACCAGAGGCTCTGAGGTTTAATATTAATGACACCTCTGTCATTCTTGCTGAAGGCTCAATTGTACTTCATACTGCTTTAGGAACAAATTTTTCTTTTGTTTGCAGTAATTCCTCAAATCCTCACTTAGCCACCTTCGCCATACCTTTGGGTGCTACCCAAGTACCCTATTATTGTTTTTTTAAAGTGGATACTTACAACTCCACTGTTTATAAATTCTTGGCTGTTTTACCTCCAACCGTCAGGGAAATTGTCATCACCAAGTATGGTGATGTTTATGTCAATGGGTTTGGATACTTGCATCTCGGTTTGTTGGATGCTGTCACAATTAATTTCACTGGTCATGGCACTGACGATGATGTTTCTGGTTTTTGGACCATAGCATCGACTAATTTTGTTGATGCACTCATCGAAGTTAAAGGAACCGCCATTCAGCGTATTCTTTATTGTGATGGGCATCCTGTTAGCCAACTCAAGTGTTCTCAGGTTGCTTTTGACCTTGACGATGGTTTTTACCCTATTTCTTCTAGAAACCTTCTGAGTCATGAACAGCCAATTTCTTTTGTTACTCTGCCATCATTTAATGATCATTCTTTTGTTAACATTACTGTATCTGCTTCCTTTGGTGGTCATAGTGGTGCCAACCTTATTGCATCTGACACTACTATCAATGGGTTTAGTTCTTTCTGTGTTGACACTAGACAATTTACCATTTCACTGTTTTATAACGTTACAAACAGTTATGGTTATGTGTCTAAATCACAGGACAGTAATTGCCCTTTCACCTTGCAATCTGTTAATGATTACCTGTCTTTTAGCAAATTTTGTGTTTCCACCAGCCTTTTGGCTAGTGCCTGTACCATAGATCTTTTTGGTTACCCTGAGTTTGGTAGTGGTGTTAAGTTTACGTCCCTTTACTTTCAATTCACAAAGGGTGAGTTGATTACTGGCACGCCTAAACCACTTGAAGGTGTCACGGACGTTTCTTTTATGACTCTGGATGTGTGTACCAAGTATACTATCTATGGCTTTAAAGGTGAGGGTATCATTACCCTTACAAATTCTAGCTTTTTGGCAGGTGTTTATTACACATCTGATTCTGGACAGTTGTTAGCCTTTAAGAATGTCACTAGTGGTGCTGTTTATTCTGTTACGCCATGTTCTTTTTCAGAGCAGGCTGCATATGTTGATGATGATATAGTGGGTGTTATTTCTAGTTTGTCTAGCTCCACTTTTAACAGTACTAGGGAGTTGCCTGGTTTCTTCTACCATTCTAATGATGGCTCTAATTGTACAGAGCCTGTGTTGGTGTATAGTAACATAGGTGTTTGTAAATCTGGCAGTATTGGCTATGTCCCATCTCAGTCTGGCCAAGTCAAGATTGCACCCACGGTTACTGGGAATATTAGTATTCCCACCAACTTTAGTATGAGTATTAGGACAGAATATTTACAGCTTTACAACACGCCTGTTAGTGTTGATTGTGCCACATATGTTTGTAATGGTAACTCTCGTTGTAAACAATTACTCACCCAGTACACTGCAGCATGTAAGACCATAGAGTCAGCATTACAACTCAGCGCTAGGCTTGAGTCTGTTGAAGTTAACTCTATGCTTACTATTTCTGAAGAGGCTCTACAGTTAGCTACCATTAGTTCGTTTAATGGTGATGGATATAATTTTACTAATGTGCTGGGTTTTTCTGTGTATGATCCTGCAAGTGGCAGGGTGGTAAAAAAAAGGTCTTTTATTGAAGACCTGCTTTTTAATAAAGTGGTTACTAATGGCCTTGGTACTGTTGATGAAGACTATAAGCGCTGTTCTAATGGTCGCTCTGTGGCAGATCTAGTCTGTGCACAGTATTACTCTGGTGTCATGGTACTACCTGGTGTTGTTGACGCTGAGAAGCTTCACATGTATAGTGCGTCTCTCATCGGTGGTATGGTGCTAGGAGGTTTTACTTCTGCAGTGGCATTGCCTTTTAGCTATGCTGTTCAAGCTAGACTCAATTATCTTGCTCTACAGACGGATGTTCTACAGCGGAACCAGCAATTGCTTGCTGAGTCTTTTAACTCTGCTATTGTTAATATAACTTCAGCCTTGGAGAGTGTTAAAGAGGCTATTAGTCAAACTTCCAAGGGTTTGAACACTGTGGCTCATGCGCTTACTAAGGTTCAAGAGGTTGTTAACTCGCAGGGTGCAGCTTTGACTCAACTTACCGTACAGCTGCAACACAACTTCCAAGCCATTTCTAGTTCTATTGATGACATTTACTCTCGACTGGACATTCTTTCAGCCGATGTTCAGGTTGACCGTCTCATCACCGGCAGATTATCAGCACTTAATGCTTTTGTTGCTCAAACCCTCACTAAGTATACTGAGGTTCAGGCTAGCAGGAAGTTAGCACAGCAAAAGGTTAATGAGTGCGTTAAATCGCAATCTCAGCGTTATGGTTTTTGTGGTGGTGATGGCGAGCACATTTTCTCTCTGGTACAGGCAGCACCTCAGGGCCTGCTGTTTTTACATACAGTACTTGTACCGAGTGATTTTGTAGATGTTATTGCCATCGCTGGCTTATGCGTTAACGATGAAATTGCCTTGACTCTACGTGAGCCTGGCTTAGTCTTGTTTACGCATGAACTTCAAAATCATACTGCGACGGAATATTTTGTTTCATCGCGACGTATGTTTGAACCTAGAAAACCTACCGTTAGTGATTTTGTTCAAATTGAGAGTTGTGTGGTCACCTATGTCAATTTGACTAGAGACCAACTACCAGATGTAATCCCAGATTACATCGATGTTAACAAAACACTTGATGAGATTTTAGCTTCTCTGCCCAATAGAACTGGTCCAAGTCTTCCTTTAGATGTTTTTAATGCCACTTATCTTAATCTCACTGGTGAAATTGCAGATTTAGAGCAGCGTTCAGAGTCTCTCCGTAATACTACAGAGGAGCTCCAAAGTCTTATATATAATATCAACAACACACTAGTTGACCTTGAGTGGCTCAACCGAGTTGAGACATATATCAAGTGGCCGTGGTGGGTTTGGTTGATTATTTTCATTGTTCTCATCTTTGTTGTGTCATTACTAGTGTTCTGCTGCATTTCCACGGGTTGTTGTGGATGCTGCGGCTGCTGCTGTGCTTGTTTCTCAGGTTGTTGTAGGGGTCCTAGACTTCAACCTTACTAA---------------------------
>PC22A-P3
ATGAAGTCTTTAACCTACTTCTGGTTGTTCTTACCAGTACTTTCAACACTTAGCCTACCACAAGATGTCACCAGGTGCTCAGCTAACACTAATTTTAGGCGGTTCTTTTCAAAATTTAATGTTCAGGCGCCTGCAGTTGTTGTACTGGGCGGTTATCTACCTATTGGTGAAAACCAGGGTGTCAATTCAACTTGGTACTGTGCTGGCCAACATCCAA-CTGCTAGTGGCGTTCATGGTATCTTTGTTAGCCATATTAGAGGTGGTCATGGCTTTGAGATTGGCATTTCGCAAGAGCCTTTTGACCCTAGTGGTTACCAGCTTTATTTACATAAGGCTACTAACG------------GTAACACTAATGCTACTGCGCGACTGCGCATTTGCCAGTTTCCTAGCATTAAAACATTGGGCCCCACTGCTAATAATGATGTTACAACAGGTCGTAATTGCCTATTTAACAAAGCCATCCCAGCTCATATGAGTGA------ACATAGTGTTGTCGGCATAACATGGGATAATGATCGTGTCACTGTCTTTTCTGACAAGATCTATTATTTTTATTTTAAAAATGATTGGTCCCGTGTTGCGACAAAGTGTTACAACAGTGGAGGTTGTGCTATGCAATATGTTTACGAACCCACCTATTACATGCTTAATGTTACTAGTGCTGGTGAGGATGGTATTTCTTATCAACCCTGTACAGCTAATTGCATTGGTTATGCTGCCAATGTATTTGCTACTGAGCCCAATGGCCACATACCAGAAGGTTTTAGTTTTAATAATTGGTTTCTTTTGTCCAATGATTCCACTTTGGTGCATGGTAAGGTGGTTTCCAACCAACCATTGTTGGTCAATTGTCTTTTGGCCATTCCTAAGATTTATGGACTAGGCCAATTTTTCTCCTTTAATCAAACGATCGATGGTGTTTGTAATGGAGCTGCTGTGCAGCGTGCACCAGAGGCTCTGAGGTTTAATATTAATGACACCTCTGTCATTCTTGCTGAAGGCTCAATTGTACTTCATACTGCTTTAGGAACAAATTTTTCTTTTGTTTGCAGTAATTCCTCAAATCCTCACTTAGCCACCTTCGCCATACCTTTGGGTGCTACCCAAGTACCCTATTATTGTTTTTTTAAAGTGGATACTTACAACTCCACTGTTTATAAATTCTTGGCTGTTTTACCTCCAACCGTCAGGGAAATTGTCATCACCAAGTATGGTGATGTTTATGTCAATGGGTTTGGATACTTGCATCTCGGTTTGTTGGATGCTGTCACAATTAATTTCACTGGTCATGGCACTGACGATGATGTTTCTGGTTTTTGGACCATAGCATCGACTAATTTTGTTGATGCACTCATCGAAGTTCAAGGAACCGCCATTCAGCGTATTCTTTATTGTGATG---ATCCTGTTAGCCAACTCAAGTGTTCTCAGGTTGCTTTTGACCTTGACGATGGTTTTTACCCTATTTCTTCTAGAAACCTTCTGAGTCATGAACAGCCAATTTCTTTTGTTACTCTGCCATCATTTAATGATCATTCTTTTGTTAACATTACTGTATCTGCTTCCTTTGGTGGTCATAGTGGTGCCAACCTTATTGCATCTGACACTACTATCAATGGGTTTAGTTCTTTCTGTGTTGACACTAGACAATTTACCATTTCACTGTTTTATAACGTTACAAACAGTTATGGTTATGTGTCTAAATCACAGGACAGTAATTGCCCTTTCACCTTGCAATCTGTTAATGATTACCTGTCTTTTAGCAAATTTTGTGTTTCCACCAGCCTTTTGGCTAGTGCCTGTACCATAGATCTTTTTGGTTACCCTGAGTTTGGTAGTGGTGTTAAGTTTACGTCCCTTTACTTTCAATTCACAAAGGGTGAGTTGATTACTGGCACGCCTAAACCACTTGAAGGTGTCACKGACGTTTCTTTTATGACTCTGGATGTGTGTACCAAGTATACTATCTATGGCTTTAAAGGTGAGGGTATCATTACCCTTACAAATTCTAGCTTTTTGGCAGGTGTTTATTACACATCTGATTCTGGACAGTTGTTAGCCTTTAAGAATGTCACTAGTGGTGCTGTTTATTCTGTTACGCCATGTTCTTTTTCAGAGCAGGCTGCATATGTTGATGATGATATAGTGGGTGTTATTTCTAGTTTGTCTAGCTCCACTTTTAACAGTACTAGGGAGTTGCCTGGTTTCTTCTACCATTCTAATGATGGCTCTAATTGTACAGAGCCTGTGTTGGTGTATAGTAACATAGGTGTTTGTAAATCTGGCAGTATTGGCTACGTCCCATCTCAGTCTGGCCAAGTCAAGATTGCACCCACGGTTACTGGGAATATTAGTATTCCCACCAACTTTAGTATGAGTATTAGGACAGAATATTTACAGCTTTACAACACGCCTGTTAGTGTTGATTGTGCCACATATGTTTGTAATGGTAACTCTCGTTGTAAACAATTACTCACCCAGTACACTGCAGCATGTAAGACCATAGAGTCAGCATTACAACTCAGCGCTAGGCTTGAGTCTGTTGAAGTTAACTCTATGCTTACTATTTCTGAAGAGGCTCTACAGTTAGCTACCATTAGTTCGTTTAATGGTGATGGATATAATTTTACTAATGTGCTGGGTGTTTCTGTGTATGATCCTGCAAGTGGCAGGGTGGTACAAAAAAGGTCTTTTATTGAAGACCTGCTTTTTAATAAAGTGGTTACTAATGGCCTTGGTACTGTTGATGAAGACTATAAGCGCTGTTCTAATGGTCGCTCTGTGGCAGATCTAGTCTGTGCACAGTATTACTCTGGTGTCATGGTACTACCTGGTGTTGTTGACGCTGAGAAGCTTCACATGTATAGTGCGTCTCTCATCGGTGGTATGGTGCTAGGAGGTTTTACTTCTGCAGCGGCATTGCCTTTTAGCTATGCTGTTCAAGCTAGACTCAATTATCTTGCTCTACAGACGGATGTTCTACAGCGGAACCAGCAATTGCTTGCTGAGTCTTTTAACTCTGCTATTGGTAATATAACTTCAGCCTTTGAGAGTGTTAAAGAGGCTATTAGTCAAACTTCCAAGGGTTTGAACACTGTGGCTCATGCGCTTACTAAGGTTCAAGAGGTTGTTAACTCGCAGGGTGCAGCTTTGACTCAACTTACCGTACAGCTGCAACACAACTTCCAAGCCATTTCTAGTTCTATTGATGACATTTACTCTCGACTGGACATTCTTTCAGCCGATGTTCAGGTTGACCGTCTCATCACCGGCAGATTATCAGCACTTAATGCTTTTGTTGCTCAAACCCTCACTAAGTATACTGAGGTTCAGGCTAGCAGGAAGTTAGCACAGCAAAAGGTTAATGAGTGCGTTAAATCGCAATCTCAGCGTTATGGTTTTTGTGGTGGTGATGGCGAGCACATTTTCTCTCTGGTACAGGCAGCACCTCAGGGCCTGCTGTTTTTACATACAGTACTTGTACCGAGTGATTTTGTAGATGTTATTGCCATCGCTGGCTTATGCGTTAACGATGAAATTGCCTTGACTCTACGTGAGCCTGGCTTAGTCTTGTTTACGCATGAACTTCAAAATCATACTGCGACGGAATATTTTGTTTCATCGCGACGTATGTTTGAACCTAGAAAACCTACCGTTAGTGATTTTGTTCAAATTGAGAGTTGTGTGGTCACCTATGTCAATTTGACTAGAGACCAACTACCAGATGTAATCCCAGATTACATCGATGTTAACAAAACACTTGATGAGATTTTAGCTTCTCTGCCCAATAGAACTGGTCCAAGTCTTCCTTTAGATGTTTTTAATGCCACTTATCTTAATCTCACTGGTGAAATTGCAGATTTAGAGCAGCGTTCAGAGTCTCTCCGTAATACTACAGAGGAGCTCCAAAGTCTTATATATAATATCAACAACACACTAGTTGACCTTGAGTGGCTCAACCGAGTTGAGACATATATCAAGTGGCCGTGGTGGGTTTGGTTGATTATTTTCATTGTTCTCATCTTTGTTGTGTCATTACTAGTGTTCTGCTGCATTTCCACGGGTTGTTGTGGATGCTGCGGCTGCTGCTGTGCTTGTTTCTCAGGTTGTTGTAGGGGTCCTAGACTTCAACCTTACGAAGTTTTTGAAAAGGTCCACGTGCAGTGA
>LZC
ATGAGGTCTTTAATTTACTTCTGGTTGCTCTTACCAGTACTTCCAACACTCAGCCTACCACAAGATGTCACTAGGTGCCAGTCTACTACTAACTTTAGGCGGTTCTTTTCAAAATTTAATGTTCAGGCACCTGCCGTCGTCGTTTTGGGTGGTTACCTACCTA---GTATGAACTC---------TTCTAGCTGGTACTGTGGCA-CAGGCATTGAAACTGCTAGTGGCGTTCATGGTATTTTTCTCAGCTACATCGATTCTGGTCAGGGCTTTGAGATTGGCATTTCGCAAGAGCCGTTTGATCCTAGTGGTTACCAGCTTTATTTACATAAGGCCACTAATG------------GTAACACTAATGCTATTGCACGACTGCGCATTTGCCAGTTTCCCGATAATAAAACATTGGGCCCTACTGTT---AATGATGTTACAACAGGTCGTAACTGCCTATTCAACTTTGCCATTCCAGCTTATATGCGTGATGGAAAAGATATTGTTGTCGGCATAACATGGGATAATGATCGTGTCACTGTTTTTGCTGACAAGATCTATCATTTTTATCTTAAAAATGATTGGTCCCGCGTTGCGACAAGATGTTACAATCGCAGAAGTTGTGCTATGCAATATGTTTATACACCTACCTACTACATGCTTAATGTTACTAGTGCAGGTGAGGATGGCATTTATTATGAACCCTGTACAGCTAAAAGCACTGGTTACGCTGCCAATGTATTTGCCACTGATTCCAATGGCCATATACCAGAAGGTTTTAGTTTTAATAATTGGTTTCTTTTATCCAATGACTCCACTTTGTTGCATGGTAAAGTGGTTTCCAACCAACCCTTGTTGGTCAATTGTCTTTTGGCCATTCCTAAGATTTATGGACTACCCCAATTTTTCTCATTCAATCACACGATGGATGGCGTTTGTAATGGAGCTGCTGTGGATCGTGCCCCAGAGGCTCTGAGGTTTAATATTAATGACACCTCCGTCATTCTTGCTGAAGGCTCAATTGTACTTCATACTGCTTTAGGAACAAATCTTTCTTTTGTTTGCAGTAATTCCTCAGATCCTCATTTAGCCATCTTTGCCATACCTCTGGGTGCTACTGAAGTACCCTACTATTGCTTTCTTAAAGTGGATACTTACAACTCCACTGTTTATAAATTCTTGGCTGTTTTACCTCCTACTGTCAGGGAAATTGTCATCACCAAGTATGGTGATGTTTATGTCAATGGGTTTGGCTATTTGCATCTCGGTTTGTTGGATGCTGTCACAATTAATTTCACTGGTCATGGCACTGACGATGACGTTTCAGGTTTCTGGACCATAGCATCGACTAATTTTGTTGATGCACTCATCGACCAACAAGGAACTTCCATTCAGCGTATTCTTTATTGTGATG---ATCCTGTTAGCCAACTCAAGTGTTCTCAGGTTGCTTTTGACCTTGACGATGGTTTTTACCCCATCTCTTCTAGAAACCTTCTGAGTCACGAACAGCCAATTTCTTTTGTTACTTTGCCATCATTTAATGATCATTCTTTTGTTAATATTACTGTCTCTGCGGCTTTTGGTGGTCTTAGTAGTGCCAATCTCGTTGCATCTGACACTACTATCAATGGGTTTAGTTCTTTCTGTGTTGACACTAGACAATTTACCATTACACTGTTTTATAATGTTACAAACAGTTATGGTTATGTGTCTAAATCACAGGATAGTAATTGTCCTTTCACCTTGCAATCTGTTAATGATTACCTGTCTTTTAGCAAATTTTGTGTTTCAACCAGCCTTTTGGCTGGTGCTTGTACCATAGATCTTTTTGGTTACCCTGCGTTCGGTAGTGGTGTTAAGTTGACGTCCCTTTATTTTCAATTCACAAAAGGTGAGTTGATTACTGGCACGCCTAAACCACTTGAAGGTATCACAGACGTTTCTTTTATGACTCTGGATGTGTGTACCAAGTATACTATCTATGGCTTTAAAGGTGAGGGTATTATTACCCTTACAAATTCTAGCATTTTGGCAGGTGTTTATTATACATCTGATTCTGGACAGTTGTTAGCCTTTAAGAATGTCACTAGTGGTGCTCAATATTCTGTCACGCCATGTTCTTTTTCAGAGCAGGCTGCATATGTTAATGATGATATAGTGGGTGTTATTTCTAGTTTGTCTAACTCCACTTTTAACAATACTAGGGAGTTGCCTGGTTTCTTCTACCATTCTAATGACGGCTCCAATTGTACAGAGCCTGTGTTGGTGTATAGTAACATAGGTGTTTGTAAATCTGGCAGTATTGGCTATGTTCCATCTCAGTATGGCCAAGTCAAGATTGCACCCACGGTTACTGGGAATATTAGTATTCCCACCAACTTTAGTATGAGTATTAGAACAGAATATTTACAGCTTTACAACACGCCTGTTAGTGTTGATTGTGCTACATATGTTTGTAATGGTAACTCTCGTTGTAAACAATTACTCACCCAGTACACTGCAGCATGTAAGACCATAGAGTCAGCATTACAACTCAGCGCTAGGCTTGAGTCTGTTGAAGTTAACTCTATGCTTACCATTTCTGTTCAGGCTTTACAGTTAGCTACCATCAGTTCGTTTAATGGTGATGGATATAACTTTACTAATGTGCTGGGTGCTTCCGTGTACGATCCTGCAAGTGGCAGGGTGGTACAAAAAAGGTCTGTTATTGAAGACTTGCTTTTTAATAAAGTGGTTACTAATGGCCTTGGTACTGTTGATGAAGACTATAAGCGCTGTTCTAATGGTCGCTCTGTGGCTGATCTAGTCTGTGCGCAGTATTACTCTGGTGTCATGGTACTACCTGGCGTTGTTGACGCTGAGAAGCTTCACATGTACAGTGCGTCTCTCATAGGTGGTATGGCGCTAGGAGGTATAACTGCTGCAGCGGCATTGCCTTTTAGCTATGCTGTTCAAGCGAGACTCAATTATCTTGCTTTACAGACGGATGTTCTACAGCGGAACCAGCAATTGCTTGCTGAGTCTTTTAACTCTGCTATTGGTAATATTTGTTCAGCCTTTGAGAGTGTTAAAGAGGCTATTAGTCAAACTTCCAAGGGTTTGAACACTGTGGCTCATGCGCTTACTAAGGTTCAAGAGGTTGTTAATTCGCAGGGTTCAGCTTTGAACCAACTTACCGTACAGCTGCAACACAACTTCCAAGCCATTTCTAGTTCTATTGATGACATTTATTCCCGACTGGACATTCTTTCAGCCGATGTTCAGGTTGATCGTCTCATCACCGGCAGATTATCAGCACTTAATGCTTTTGTTGCCCAAACCCTCACTAAGTATACTGAGGTTCAGGCTAGCAGGAAGCTAGCACAGCAAAAGGTTAATGAGTGCGTCAAATCGCAATCTCAGCGTTACGGTTTTTGTGGTGGTGATGGCGAGCACATTTTCTCTCTGGTACAGGCCGCACCTCAGGGCCTGCTGTTCTTACATACAGTACTTGTACCGGGTGATTTTGTAAATGTTCTTGCCATCGCTGGCTTATGCGTTAATGGTGAAATTGCCTTGACTCTACGTGAGCCTGGCTTAGTCTTGTTTACGCATGAACTTCAAACTTATACTGCGACGGAATATTTTGTTTCATCGCGACGTATGTTTGAACCTAGAAAACCTACCGTTAGTGATTTTGTTCAAATTGAGAGTTGTGTGGTCACCTATGTCAATCTGACTAGCGACCAGCTACCAGATGTAATCCCAGATTACATCGATGTTAACAAAACACTTGATGAGATTTTAGCTTCTCTGCCCAATAGAACTGGTCCAAGTCTTCCCCTAGATGTTTTAATTGCCAGTTATCTTAATCTTACTGGTGAAATTGCAGATCTAGAGCAGCGTTCAGAGTCTCTCCGTAATACTACAGAAGAGCTCCGAAGTCTCATTAACAACATCAACAACACACTTGTTGACCTTGAGTGGCTCAACCGAGTTGAGACATACATCAAGTGGCCGTGGTGGGTTTGGTTGATCATTGTTATTGTTCTCATCTTTGTTGTGTCATTACTAGTGTTCTGCTGCATTTCCACGGGTTGTTGTGGATGCTGCGGTTGCTGCGGTGCTTGTTTTTCAGGTTGTTGTAGGGGTCCTAGACTTCAACCTTACGAAGCTTTTGAAAAGGTCCACGTGCAGTGA
>ISU13-22038-IA-P9
ATGAAGTCTTTAACCTACTTCTGGTTGTTCTTACCAGTACTTTCAACACTTAGCCTACCACAAGATGTCACCAGGTGCTCAGCTAACACTAATTTTAGGCGGTTCTTTTCAAAATTTAATGTTCAGGCGCCTGCAGTTGTTGTACTGGGCGGTTATCTACCTATTGGTGAAAACCAGGGTGTCAATTCAACTTGGTACTGTGCTGGCCAACATCCAA-CTGCTAGTGGCGTTCATGGTATCTTTGTTAGCCATATTAGAGGTGGTCATGGCTTTGAGATTGGCATTTCGCAAGAGCCTTTTGACCCTAGTGGTTACCAGCTTTATTTACATAAGGCTACTAACG------------GTAACACTAATGCTACTGCGCGACTGCGCATTTGCCAGTTTCCTAGCATTAAAACATTGGGCCCCACTGCTAATAATGATGTTACAACAGGTCGTAATTGCCTATTTAACAAAGCCATCCCAGCTCATATGAGTGA------ACATAGTGTTGTCGGCATAACATGGGATAATGATCGTGTCACTGTCTTTTCTGACAAGATCTATTATTTTTATTTTAAAAATGATTGGTCCCGTGTTGCGACAAAGTGTTACAACAGTGGAGGTTGTGCTATGCAATATGTTTACGAACCCATCTATTACATGCTTAATGTTACTAGTGCTGGTGAGGATGGTATTTCTTATCAACCCTGTACAGCTAATTGCATTGGTTATGCTGCCAATGCATTTGCTACTGAGCCCAATGGCCACATACCAGAAGGTTTTAGTTTTAATAATTGGTTTCTTTTGTCCAATGATTCCACTTTGGTGCATGGTAAGGTGGTTTCCAACCAACCATTGTTGGTCAATTGTCTTTTGGCCATTCCTAAGATTTATGGACTAGGCCAATTTTTCTCCTTTAATCAAACGATCGATGGTGTTTGTAATGGAGCTGCTGTGCAGCGTGCACCAGAGGCTCTGAGGTTTAATATTAATGACACCTCTGTCATTCTTGCTGAAGGCTCAATTGTACTTCATACTGCTTTAGGAACAAATTTTTCTTTTGTTTGCAGTAATTCCTCAAATCCTCACTTAGCCACCTTCGCCATACCTTTGGGTGCTACCCAAGTACCCTATTATTGTTTTCTTAAAGTGGATACTTACAACTCCACTGTTTATAAATTCTTGGCTGTTTTACCTCCAACCGTCAGGGAAATTGTCATCACCAAGTATGGTGATGTTTATGTCAATGGGTTTGGATACTTGCATCTCGGTTTGTTGGATGCTGTCACAATTAATTTCACTGGTCATGGCACTGACGATGATGTTTCTGGTTTTTGGACCATAGCATCGACTAATTTTGTTGATGCACTCATCGAAGTTCAAGGAACCGCCATTCAGCGTATTCTTTATTGTGATG---ATCCTGTTAGCCAACTCAAGTGTTCTCAGGTTGCTTTTGACCTTGACGATGGTTTTTACCCTATTTCTTCTAGAAACCTTCTGAGTCATGAACAGCCAATTTCTTTTGTTACTCTGCCATCATTTAATGATCATTCTTTTGTTAACATTACTGTATCTGCTTCCTTTGGTGGTCATAGTGGTGCCAACCTTATTGCATCTGACACTACTATCAATGGGTTTAGTTCTTTCTGTGTTGACACTAGACAATTTACCATTTCACTGTTTTATAACGTTACAAACAGTTATGGTTATGTGTCTAAATCACAGGACAGTAATTGCCCTTTCACCTTGCAATCTGTTAATGATTACCTGTCTTTTAGCAAATTTTGTGTTTCCACCAGCCTTTTGGCTAGTGCCTGTACCATAGATCTTTTTGGTTACCCTGAGTTTGGTAGTGGTGTTAAGTTTACGTCCCTTTACTTTCAATTCACAAAGGGTGAGTTGATTACTGGCACGCCTAAACCACTTGAAGGTGTCACGGACGTTTCTTTTATGACTCTGGATGTGTGTACCACGTATACTATCTATGGCTTTAAAGGTGAGGGTATCATTACCCTTACAAATTCTAGCTTTTTGGCAGGTGTTTATTACACATCTGATTCTGGACAGTTGTTAGCCTTTAAGAATGTCACTAGTGGTGCTGTTTATTCTGTTACGCCATGTTCTTTTTCAGAGCAGGCTGCATATGTTGATGATGATATAGTGGGTGTTATTTCTAGTTTGTCTAGCTCCACTTTTAACAGTACTAGGGAGTTGCCTGGTTTCTTCTACCATTCTAATGATGGCTCTAATTGTACAGAGCCTGTGTTGGTGTATAGTAACATAGGTGTTTGTAAATCTGGCAGCATTGGCTACGTCCCATCTCAGTCTGGCCAAGTCAAGATTGCACCCACGGTTACTGGGAATATTAGTATTCCCACCAACTTTAGTATGAGTATTAGGACAGAATATTTACAGCTTTACAACACGCCTGTTAGTGTTGATTGTGCCACATATGTTTGTAATGGTAACTCTCGTTGTAAACAATTACTCACCCAGTACACTGCAGCATGTAAGACCATAGAGTCAGCATTACAACTCAGCGCTAGGCTTGAGTCTGTTGAAGTTAACTCTATGCTTACTATTTCTGAAGAGGCTCTACAGTTAGCTACCATTAGTTCGTTTAATGGTGATGGATATAATTTTACTAATGTGCTGGGTGTTTCTGTGTATGATCCTGCAAGTGGCAGGGTGGTACAAAAAAGGTCTTTTATTGAAGACCTGCTTTTTAATAAAGTGGTTACTAATGGCCTTGGTACTGTTGATGAAGACTATAAGCGCTGTTCTAATGGTCGCTCTGTGGCAGATCTAGTCTGTGCACAGTATTACTCTGGTGTCATGGTACTACCTGGTGTTGTTGACGCTGAGAAGCTTCACATGTATAGTGCGTCTCTCATCGGTGGTATGGTGCTAGGAGGTTTTACTTCTGCAGCGGCATTGCCTTTTAGCTATGCTGTTCAAGCTAGACTCAATTATCTTGCTCTACAGACGGATGTTCTACAGCGGAACCAGCAATTGCTTGCTGAGTCTTTTAACTCTGCTATTGGTAATATAACTTCAGCCTTTGAGAGTGTTAAAGAGGCTATTAGTCAAACTTCCAAGGGTTTGAACACTGTGGCTCATGCGCTTACTAAGGTTCAAGAGGTTGTTAACTCGCAGGGTGCAGCTTTGACTCAACTTACCGTACAGCTGCAACACAACTTCCAAGCCATTTCTAGTTCTATTGATGACATTTACTCTCGACTGGACATTCTTTCAGCCGATGTTCAGGTTGACCGTCTCATCACCGGCAGATTATCAGCACTTAATGCTTTTGTTGCTCAAACCCTCACTAAGTATACTGAGGTTCAGGCTAGCAGGAAGTTAGCACAGCAAAAGGTTAATGAGTGCGTTAAATCGCAATCTCAGCGTTATGGTTTTTGTGGTGGTGATGGCGAGCACATTTTCTCTCTGGTACAGGCAGCACCTCAGGGCCTGCTGTTTTTACATACAGTACTTGTACCGAGTGATTTTGTAGATGTTATTGCCATCGCTGGCTTATGCGTTAACGATGAAATTGCCTTGACTCTACGTGAGCCTGGCTTAGTCTTGTTTACGCATGAACTTCAAAATCATACTGCGACGGAATATTTTGTTTCATCGCGACGTATGTTTGAACCTAGAAAACCTACCGTTAGTGATTTTGTTCAAATTGAGAGTTGTGTGGTCACCTATGTCAATTTGACTAGAGACCAACTACCAGATGTAATCCCAGATTACATCGATGTTAACAAAACACTTGATGAGATTTTAGCTTCTCTGCCCAATAGAACTGGTCCAAGTCTTCCTTTAGATGTTTTTAATGCCACTTATCTTAATCTCACTGGTGAAATTGCAGATTTAGAGCAGCGTTCAGAGTCTCTCCGTAATACTACAGAGGAGCTCCAAAGTCTTATATATAATATCAACAACACACTAGTTGACCTTGAGTGGCTCAACCGAGTTGAGACATATATCAAGTGGCCGTGGTGGGTTTGGTTGATTATTTTCATTGTTCTCATCTTTGTTGTGTCATTACTAGTGTTCTGCTGCATTTCCACGGGTTGTTGTGGATGCTGCGGCTGCTGCTGTGCTTGTTTCTCAGGTTGTTGTAGGGGTCCTAGACTTCAACCTTACGAAGTTTTTGAAAAGGTCCACGTGCAGTGA
>ISU13-22038-IA-homogenate
ATGAAGTCTTTAACCTACTTCTGGTTGTTCTTACCAGTACTTTCAACACTTAGCCTACCACAAGATGTCACCAGGTGCTCAGCTAACACTAATTTTAGGCGGTTCTTTTCAAAATTTAATGTTCAGGCGCCTGCAGTTGTTGTACTGGGCGGTTATCTACCTATTGGTGAAAACCAGGGTGTCAATTCAACTTGGTACTGTGCTGGCCAACATCCAA-CTGCTAGTGGCGTTCATGGTATCTTTGTTAGCCATATTAGAGGTGGTCATGGCTTTGAGATTGGCATTTCGCAAGAGCCTTTTGACCCTAGTGGTTACCAGCTTTATTTACATAAGGCTACTAACG------------GTAACACTAATGCTACTGCGCGACTGCGCATTTGCCAGTTTCCTAGCATTAAAACATTGGGCCCCACTGCTAATAATGATGTTACAACAGGTCGTAATTGCCTATTTAACAAAGCCATCCCAGCTCATATGAGTGA------ACATAGTGTTGTCGGCATAACATGGGATAATGATCGTGTCACTGTCTTTTCTGACAAGATCTATTATTTTTATTTTAAAAATGATTGGTCCCGTGTTGCGACAAAGTGTTACAACAGTGGAGGTTGTGCTATGCAATATGTTTACGAACCCACCTATTACATGCTTAATGTTACTAGTGCTGGTGAGGATGGTATTTCTTATCAACCCTGTACAGCTAATTGCATTGGTTATGCTGCCAATGTATTTGCTACTGAGCCCAATGGCCACATACCAGAAGGTTTTAGTTTTAATAATTGGTTTCTTTTGTCCAATGATTCCACTTTGGTGCATGGTAAGGTGGTTTCCAACCAACCATTGTTGGTCAATTGTCTTTTGGCCATTCCTAAGATTTATGGACTAGGCCAATTTTTCTCCTTTAATCAAACGATCGATGGTGTTTGTAATGGAGCTGCTGTGCAGCGTGCACCAGAGGCTCTGAGGTTTAATATTAATGACACCTCTGTCATTCTTGCTGAAGGCTCAATTGTACTTCATACTGCTTTAGGAACAAATTTTTCTTTTGTTTGCAGTAATTCCTCAAATCCTCACTTAGCCACCTTCGCCATACCTTTGGGTGCTACCCAAGTACCCTATTATTGTTTTCTTAAAGTGGATACTTACAACTCCACTGTTTATAAATTCTTGGCTGTTTTACCTCCAACCGTCAGGGAAATTGTCATCACCAAGTATGGTGATGTTTATGTCAATGGGTTTGGATACTTGCATCTCGGTTTGTTGGATGCTGTCACAATTAATTTCACTGGTCATGGCACTGACGATGATGTTTCTGGTTTTTGGACCATAGCATCGACTAATTTTGTTGATGCACTCATCGAAGTTCAAGGAACCGCCATTCAGCGTATTCTTTATTGTGATG---ATCCTGTTAGCCAACTCAAGTGTTCTCAGGTTGCTTTTGACCTTGACGATGGTTTTTACCCTATTTCTTCTAGAAACCTTCTGAGTCATGAACAGCCAATTTCTTTTGTTACTCTGCCATCATTTAATGATCATTCTTTTGTTAACATTACTGTATCTGCTTCCTTTGGTGGTCATAGTGGTGCCAACCTTATTGCATCTGACACTACTATCAATGGGTTTAGTTCTTTCTGTGTTGACACTAGACAATTTACCATTTCACTGTTTTATAACGTTACAAACAGTTATGGTTATGTGTCTAAATCACAGGACAGTAATTGCCCTTTCACCTTGCAATCTGTTAATGATTACCTGTCTTTTAGCAAATTTTGTGTTTCCACCAGCCTTTTGGCTAGTGCCTGTACCATAGATCTTTTTGGTTACCCTGAGTTTGGTAGTGGTGTTAAGTTTACGTCCCTTTACTTTCAATTCACAAAGGGTGAGTTGATTACTGGCACGCCTAAACCACTTGAAGGTGTCACGGACGTTTCTTTTATGACTCTGGATGTGTGTACCACGTATACTATCTATGGCTTTAAAGGTGAGGGTATCATTACCCTTACAAATTCTAGCTTTTTGGCAGGTGTTTATTACACATCTGATTCTGGACAGTTGTTAGCCTTTAAGAATGTCACTAGTGGTGCTGTTTATTCTGTTACGCCATGTTCTTTTTCAGAGCAGGCTGCATATGTTGATGATGATATAGTGGGTGTTATTTCTAGTTTGTCTAGCTCCACTTTTAACAGTACTAGGGAGTTGCCTGGTTTCTTCTACCATTCTAATGATGGCTCTAATTGTACAGAGCCTGTGTTGGTGTATAGTAACATAGGTGTTTGTAAATCTGGCAGCATTGGCTACGTCCCATCTCAGTCTGGCCAAGTCAAGATTGCACCCACGGTTACTGGGAATATTAGTATTCCCACCAACTTTAGTATGAGTATTAGGACAGAATATTTACAGCTTTACAACACGCCTGTTAGTGTTGATTGTGCCACATATGTTTGTAATGGTAACTCTCGTTGTAAACAATTACTCACCCAGTACACTGCAGCATGTAAGACCATAGAGTCAGCATTACAACTCAGCGCTAGGCTTGAGTCTGTTGAAGTTAACTCTATGCTTACTATTTCTGAAGAGGCTCTACAGTTAGCTACCATTAGTTCGTTTAATGGTGATGGATATAATTTTACTAATGTGCTGGGTGTTTCTGTGTATGATCCTGCAAGTGGCAGGGTGGTACAAAAAAGGTCTTTTATTGAAGACCTGCTTTTTAATAAAGTGGTTACTAATGGCCTTGGTACTGTTGATGAAGACTATAAGCGCTGTTCTAATGGTCGCTCTGTGGCAGATCTAGTCTGTGCACAGTATTACTCTGGTGTCATGGTACTACCTGGTGTTGTTGACGCTGAGAAGCTTCACATGTATAGTGCGTCTCTCATCGGTGGTATGGTGCTAGGAGGTTTTACTTCTGCAGCGGCATTGCCTTTTAGCTATGCTGTTCAAGCTAGACTCAATTATCTTGCTCTACAGACGGATGTTCTACAGCGGAACCAGCAATTGCTTGCTGAGTCTTTTAACTCTGCTATTGGTAATATAACTTCAGCCTTTGAGAGTGTTAAAGAGGCTATTAGTCAAACTTCCAAGGGTTTGAACACTGTGGCTCATGCGCTTACTAAGGTTCAAGAGGTTGTTAACTCGCAGGGTGCAGCTTTGACTCAACTTACCGTACAGCTGCAACACAACTTCCAAGCCATTTCTAGTTCTATTGATGACATTTACTCTCGACTGGACATTCTTTCAGCCGATGTTCAGGTTGACCGTCTCATCACCGGCAGATTATCAGCACTTAATGCTTTTGTTGCTCAAACCCTCACTAAGTATACTGAGGTTCAGGCTAGCAGGAAGTTAGCACAGCAAAAGGTTAATGAGTGCGTTAAATCGCAATCTCAGCGTTATGGTTTTTGTGGTGGTGATGGCGAGCACATTTTCTCTCTGGTACAGGCAGCACCTCAGGGCCTGCTGTTTTTACATACAGTACTTGTACCGAGTGATTTTGTAGATGTTATTGCCATCGCTGGCTTATGCGTTAACGATGAAATTGCCTTGACTCTACGTGAGCCTGGCTTAGTCTTGTTTACGCATGAACTTCAAAATCATACTGCGACGGAATATTTTGTTTCATCGCGACGTATGTTTGAACCTAGAAAACCTACCGTTAGTGATTTTGTTCAAATTGAGAGTTGTGTGGTCACCTATGTCAATTTGACTAGAGACCAACTACCAGATGTAATCCCAGATTACATCGATGTTAACAAAACACTTGATGAGATTTTAGCTTCTCTGCCCAATAGAACTGGTCCAAGTCTTCCTTTAGATGTTTTTAATGCCACTTATCTTAATCTCACTGGTGAAATTGCAGATTTAGAGCAGCGTTCAGAGTCTCTCCGTAATACTACAGAGGAGCTCCAAAGTCTTATATATAATATCAACAACACACTAGTTGACCTTGAGTGGCTCAACCGAGTTGAGACATATATCAAGTGGCCGTGGTGGGTTTGGTTGATTATTTTCATTGTTCTCATCTTTGTTGTGTCATTACTAGTGTTCTGCTGCATTTCCACGGGTTGTTGTGGATGCTGCGGCTGCTGCTGTGCTTGTTTCTCAGGTTGTTGTAGGGGTCCTAGACTTCAACCTTACGAAGTTTTTGAAAAGGTCCACGTGCAGTGA
>ISU13-19338E-IN-homogenate
ATGAAGTCTTTAACCTACTTCTGGTTGTTCTTACCAGTACTTTCAACACTTAGCCTACCACAAGATGTCACCAGGTGCTCAGCTAACACTAATTTTAGGCGGTTCTTTTCAAAATTTAATGTTCAGGCGCCTGCAGTTGTTGTACTGGGCGGTTATCTACCTATTGGTGAAAACCAGGGTGTCAATTCAACTTGGTACTGTGCTGGCCAACATCCAA-CTGCTAGTGGCGTTCATGGTATCTTTGTTAGCCATATTAGAGGTGGTCATGGCTTTGAGATTGGCATTTCGCAAGAGCCTTTTGACCCTAGTGGTTACCAGCTTTATTTACATAAGGCTACTAACG------------GTAACACTAATGCTACTGCGCGACTGCGCATTTGCCAGTTTCCTAGCATTAAAACATTGGGCCCCACTGCTAATAATGATGTTACAACAGGTCGTAATTGCCTATTTAACAAAGCCATCCCAGCTCATATGAGTGA------ACATAGTGTTGTCGGCATAACATGGGATAATGATCGTGTCACTGTCTTTTCTGACAAGATCTATTATTTTTATTTTAAAAATGATTGGTCCCGTGTTGCGACAAAGTGTTACAACAGTGGAGGTTGTGCTATGCAATATGTTTACGAACCCACCTATTACATGCTTAATGTTACTAGTGCTGGTGAGGATGGTATTTCTTATCAACCCTGTACAGCTAATTGCATTGGTTATGCTGCCAATGTATTTGCTACTGAGCCCAATGGCCACATACCAGAAGGTTTTAGTTTTAATAATTGGTTTCTTTTGTCCAATGATTCCACTTTGGTGCATGGTAAGGTGGTTTCCAACCAACCATTGTTGGTCAATTGTCTTTTGGCCATTCCTAAGATTTATGGACTAGGCCAATTTTTCTCCTTTAATCAAACGATCGATGGTGTTTGTAATGGAGCTGCTGTGCAGCGTGCACCAGAGGCTCTGAGGTTTAATATTAATGACACCTCTGTCATTCTTGCTGAAGGCTCAATTGTACTTCATACTGCTTTAGGAACAAATTTTTCTTTTGTTTGCAGTAATTCCTCAAATCCTCACTTAGCCACCTTCGCCATACCTTTGGGTGCTACCCAAGTACCCTATTATTGTTTTCTTAAAGTGGATACTTACAACTCCACTGTTTATAAATTCTTGGCTGTTTTACCTCCAACCGTCAGGGAAATTGTCATCACCAAGTATGGTGATGTTTATGTCAATGGGTTTGGATACTTGCATCTCGGTTTGTTGGATGCTGTCACAATTAATTTCACTGGTCATGGCACTGACGATGATGTTTCTGGTTTTTGGACCATAGCATCGACTAATTTTGTTGATGCACTCATCGAAGTTCAAGGAACCGCCATTCAGCGTATTCTTTATTGTGATG---ATCCTGTTAGCCAACTCAAGTGTTCTCAGGTTGCTTTTGACCTTGACGATGGTTTTTACCCTATTTCTTCTAGAAACCTTCTGAGTCATGAACAGCCAATTTCTTTTGTTACTCTGCCATCATTTAATGATCATTCTTTTGTTAACATTACTGTATCTGCTTCCTTTGGTGGTCATAGTGGTGCCAACCTTATTGCATCTGACACTACTATCAATGGGTTTAGTTCTTTCTGTGTTGACACTAGACAATTTACCATTTCACTGTTTTATAACGTTACAAACAGTTATGGTTATGTGTCTAAATCACAGGACAGTAATTGCCCTTTCACCTTGCAATCTGTTAATGATTACCTGTCTTTTAGCAAATTTTGTGTTTCCACCAGCCTTTTGGCTAGTGCCTGTACCATAGATCTTTTTGGTTACCCTGAGTTTGGTAGTGGTGTTAAGTTTACGTCCCTTTACTTTCAATTCACAAAGGGTGAGTTGATTACTGGCACGCCTAAACCACTTGAAGGTGTCACGGACGTTTCTTTTATGACTCTGGATGTGTGTACCAAGTATACTATCTATGGCTTTAAAGGTGAGGGTATCATTACCCTTACAAATTCTAGCTTTTTGGCAGGTGTTTATTACACATCTGATTCTGGACAGTTGTTAGCCTTTAAGAATGTCACTAGTGGTGCTGTTTATTCTGTTACGCCATGTTCTTTTTCAGAGCAGGCTGCATATGTTGATGATGATATAGTGGGTGTTATTTCTAGTTTGTCTAGCTCCACTTTTAACAGTACTAGGGAGTTGCCTGGTTTCTTCTACCATTCTAATGATGGCTCTAATTGTACAGAGCCTGTGTTGGTGTATAGTAACATAGGTGTTTGTAAATCTGGCAGTATTGGCTACGTCCCATCTCAGTCTGGCCAAGTCAAGATTGCACCCACGGTTACTGGGAATATTAGTATTCCCACCAACTTTAGTATGAGTATTAGGACAGAATATTTACAGCTTTACAACACGCCTGTTAGTGTTGATTGTGCCACATATGTTTGTAATGGTAACTCTCGTTGTAAACAATTACTCACCCAGTACACTGCAGCATGTAAGACCATAGAGTCAGCATTACAACTCAGCGCTAGGCTTGAGTCTGTTGAAGTTAACTCTATGCTTACTATTTCTGAAGAGGCTCTACAGTTAGCTACCATTAGTTCGTTTAATGGTGATGGATATAATTTTACTAATGTGCTGGGTGTTTCTGTGTATGATCCTGCAAGTGGCAGGGTGGTACAAAAAAGGTCTTTTATTGAAGACCTGCTTTTTAATAAAGTGGTTACTAATGGCCTTGGTACTGTTGATGAAGACTATAAGCGCTGTTCTAATGGTCGCTCTGTGGCAGATCTAGTCTGTGCACAGTATTACTCTGGTGTCATGGTACTACCTGGTGTTGTTGACGCTGAGAAGCTTCACATGTATAGTGCGTCTCTCATCGGTGGTATGGTGCTAGGAGGTTTTACTTCTGCAGCGGCATTGCCTTTTAGCTATGCTGTTCAAGCTAGACTCAATTATCTTGCTCTACAGACGGATGTTCTACAGCGGAACCAGCAATTGCTTGCTGAGTCTTTTAACTCTGCTATTGGTAATATAACTTCAGCCTTTGAGAGTGTTAAAGAGGCTATTAGTCAAACTTCCAAGGGTTTGAACACTGTGGCTCATGCGCTTACTAAGGTTCAAGAGGTTGTTAACTCGCAGGGTGCAGCTTTGACTCAACTTACCGTACAGCTGCAACACAACTTCCAAGCCATTTCTAGTTCTATTGATGACATTTACTCTCGACTGGACATTCTTTCAGCCGATGTTCAGGTTGACCGTCTCATCACCGGCAGATTATCAGCACTTAATGCTTTTGTTGCTCAAACCCTCACTAAGTATACTGAGGTTCAGGCTAGCAGGAAGTTAGCACAGCAAAAGGTTAATGAGTGCGTTAAATCGCAATCTCAGCGTTATGGTTTTTGTGGTGGTGATGGCGAGCACATTTTCTCTCTGGTACAGGCAGCACCTCAGGGCCTGCTGTTTTTACATACAGTACTTGTACCGAGTGATTTTGTAGATGTTATTGCCATCGCTGGCTTATGCGTTAACGATGAAATTGCCTTGACTCTACGTGAGCCTGGCTTAGTCTTGTTTACGCATGAACTTCAAAATCATACTGCGACGGAATATTTTGTTTCATCGCGACGTATGTTTGAACCTAGAAAACCTACCGTTAGTGATTTTGTTCAAATTGAGAGTTGTGTGGTCACCTATGTCAATTTGACTAGAGACCAACTACCAGATGTAATCCCAGATTACATCGATGTTAACAAAACACTTGATGAGATTTTAGCTTCTCTGCCCAATAGAACTGGTCCAAGTCTTCCTTTAGATGTTTTTAATGCCACTTATCTTAATCTCACTGGTGAAATTGCAGATTTAGAGCAGCGTTCAGAGTCTCTCCGTAATACTACAGAGGAGCTCCAAAGTCTTATATATAATATCAACAACACACTAGTTGACCTTGAGTGGCTCAACCGAGTTGAGACATATATCAAGTGGCCGTGGTGGGTTTGGTTGATTATTTTCATTGTTCTCATCTTTGTTGTGTCATTACTAGTGTTCTGCTGCATTTCCACGGGTTGTTGTGGATGCTGCGGCTGCTGCTGTGCTTGTTTCTCAGGTTGTTGTAGGGGTCCTAGACTTCAACCTTACGAAGTTTTTGAAAAGGTCCACGTGCAGTGA
>GD-1
ATGAAGTCTTTAACCTACTTCTGGTTGTTCTTACCAGTACTTTCAACACTTAGCCTACCACAAGATGTCACCAGGTGCTCAGCTAACACTAATTTTAGGCGGTTCTTTTCAAAATTTAATGTTCAGGCGCCTGCAGTTGTTGTACTGGGCGGTTATCTACCTATTGGTGAAAACCAGGGTGTCAATTCAACTTGGTACTGTGCTGGCCAACATCCAA-CTGCTAGTGGCGTTCATGGTATCTTTCTTAGCCATATTAGAGGTGGTCATGGCTTTGAGATTGGCATTTCGCAAGAGCCTTTTGACCCTAGTGGTTACCAGCTTTATTTACATAAGGCTACTAACG------------GTAACACTAATGCTACTGCGCGACTGCGCATTTGCCAGTTTCCCAGCATTAAAACATTGGGCCCCACTGCTAATAATGATGTTACAACAGGTCGTAACTGCCTATTTAACAAAGCCATCCCAGCTCATATGAGTGA------ACATAGTGTTGTCGGCATAACATGGGATAATGATCGTGTCACTGTCTTTTCTGACAAGATCTATTATTTTTATTTTAAAAATGATTGGTCCCGTGTTGCGACAAAGTGTTACGACAGTGGAGGTTGTGCTATGCAATATGTTTACGAACCCACTTACTACATTCTTAATGTTACTAGTGCTGGTGAGGATGGTATTTCTTATCAACCCTGTACAGCTAATTGCATTGGTTATGCTGCCAATGTATTTGCTACTGAGCCCAATGGCCACATACCAGAAGGTTTTAGTTTTAATAATTGGTTTCTTTTGTCCAATGATTCCACTTTGGTGCATGGTAAGGTGGTTTCCAACCAACCATTGTTGGTCAATTGTCTTTTGGCCATTCCTAAGATTTATGGACTAGGCCAATTTTTCTCCTTTAATCAAACGATCGATGGTGTTTGTAATGGAGCTGCTGTGCAGCGTGCACCAGAGGCTCTGAGGTTTAATATTAATGACACCTCTGTCATTCTTGCTGAAGGCTCAATTGTACTTCATACTGCTTTAGGAACAAATTTTTCTTTTGTTTGCAGTAATTCCTCAGATCCTCACTTAGCCACCTTTGCCATACCTCTGGGTGCTATCCAAGTACCCTATTATTGTTTTCTTAAAGTGGATACTTACAACTCCACTGTTTATAAATTCTTGGCTGTTTTACCTCCTACCGTCAGGGAAATTGTCATCACCAAGTATGGTGATGTTTATGTCAATGGGTTTGGCTACTTGCATCTCGGTTTGTTGGATGCTGTCACAATTAATTTCACTGGTCATGGCACTGACGATGACGTTTCTGGTTTTTGGACCATAGCATCGACTAATTTTGTTGATGCACTTATCGAAGTTCAAGGAACTGCCATTCAGCGTATTCTTTATTGTGATG---ATCCTGTTAGCCAACTCAAGTGTTCTCAGGTTGCTTTTGACCTTGACGATGGTTTTTACCGTATTTCCTCTACAAACCTTCTGAGTCATGAACAGCCAACTTCTTTTGTTACTTTGCCATCATTTAATGATCATTCTTTTGTTAATATTACTGTCTCTGCTGCTTTTGGTGGTCATAGTGGTGCCAACCTTATTGCATCTGACACTACTATCAATGGGTTTAGTTCTTTCTGTGTTGACACTAGACAATTTACCATTTCACTGTTTTATAACGTTACAAACAGTTATGGTTACGTGTCTAAATCACAGGACAGTAATTGCCCTTTTACCTTGCAATCTGTTAATGATTACCTGTCTTTTAGCAAATTTTGTGTTTCTACCAGCCTTTTGGCTAGTGCCTGTACCATAGATCTTTTTGGTTACCCTGAGTTTGGTAGTGGTGTTAAGTTCACGTCCCTTTACTTTCAATTCACAAAGGGTGAGTTGATTACTGGCACGCCTAAACCACTTGAAGGTGTTACGGACGTTTCTTTTATGACTCTGGATGTGTGTACCAAGTATACTATCTATGGCTTTAAAGGTGAGGGTATCATTACCCTTACAAATTCTAGCTTTTTGGCAGGTGTTTATTATACATCTGATTCTGGACAGTTGTTAGCTTTTAAGAATGTCACTAGTGGTGCTGTTTATTCTGTTACGCCATGTTCTTTTTCAGAGCAGGCTGCATATGTTGATGATGATATAGTGGGTGTTATTTCTAGTTTGTCTAGCTCCACTTTTAACAGTACTAGGGAGTTGCCTGGTTTCTTCTACCATTCTAATGATGGCTCTAATTGTACAGAGCCTGTGTTGGTGTATAGTAACATAGGTGTTTGTAAATCTGGCAGTATTGGCTATGTCCGATCTCAGTCTGGCCAAGTCAAGATTGCACCCACGGTTACTGGGAATATTAGTATTCCCACCAACTTTAGTATGAGTATTAGGACAGAATATTTACAGCTTTACAACACGCCTGTTAGTGTTGATTGTGCTACATATGTTTGTAATGGTAACTCTCGTTGTAAACAATTACTCACCCAGTACACTGCAGCATGTAAGACCATAGAGTCAGCATTACAACTCAGCGCTAGGCTTGAGTCTGCTGAAGTCAACTCTATGCTTACTATTTCTGAAGAGGCTCTACAGTTAGCTACCATCAGTTCGTTTAATGGTGATGGATATAATTTTACTAATGTGCTGGGTGTTTCCGTGTATGACCCTGCAAGTGGCAGGGTGGTACAAAAAAGGTCTTTCATTGAAGACCTGCTTTTTAATAAAGTGGTTACTAATGGCCTTGGTACTGTTGATGAAGACTATAAGCGCTGTTCTAATGGCCGCTCTGTGGCAGATTTAGTCTGTGCGCAGTATTACTCTGGTGTCATGGTACTACCTGGTGTTGTTGACGCTGAGAAGCTTCATATGTATAGTGCGTCTCTCATCGGTGGTATGGTGCTAGGAGGTTTTACTGCAGCAGCGGCATTGCCTTTTAGCTATGCTGTTCAAGCGAGACTGAATTATCTTGCTCTACAGACGGATGTTCTACAGCGGAACCAGCAATTGCTTGCTGAGTCTTTTAATTCTGCTATTGGTAATATAACTCCAGCCTTTGAGAGTGTTAAAGAGGCTATTAGTCAAACTTCTAAGGGTTTGAACACTGTGGCTCATGCGCTTACCAAGGTCCAAGAGGTTGTTAATTCGCAGGGTGCAGCTTTGACCCAACTTACCGTACAGCTGCAACACAACCTCCAAGCCATTTCTAGTTCTATTGATGACATTTACTCCCGACTTGACATTCTTTCAGCCGATGTTCAGGTAGACCGTCTCATCACCGGCAGATTATCAGCACTTAATGCTTTTGTTGCTCAAACCCTTACTAAGTATACTGAGGTTCAGGCTAGCAGGAAACTAGCACAGCAAAAGGTTAATGAGTGCGTTAAATCGCAATCTCAGCGTTATGGTTTTTGTGGTGGTGATGGCGAGCACATTTTCTCTCTGGTACAGGCCGCACCTCAAGGCCTGCTGTTTTTACACACAGTACTTGTACCGGGTGACTTTGTAAATGTTATTGCCATCGCTGGCTTATGTGTTAACGATGAAATTGCCTTGACTCTACGTGAGCCTGGTTTAGTCTTGTTTACGCATGAACTTCAAGAT---ACTGCGACGGAATATTTTGTTTCATCGCGACGTATGTATGAACCTAGAAAACCTACCGTTGGTGATTTTGTTCAAATTGAGAGTTGTGTGGTCACCTATGTCAATTTGACTAGAGACCAACTACCAGAAGTAATCCCAGATTACATCGATGTTAACAAAACACTTGATGAGATTTTAGCCTCTCTGCCCAATAGAACTGGTCCAAGTCTTTCTCTAGATGTTTTTAATGCCACTTATCTTAATCTCACTGGTGAAATTGCAGATTTAGAGCAGCGTTCAGAGTCTCTCCGTAATACTACAGAAGAGCTCCAAAGTCTTATATATAATATCAACAACACACTAGTTGACCTTGAGTGGCTCAACCGAGTTGAGACATATATCAAGTGGCCGTGGTGGGTTTGGTTGATTATTTTTATTGTTCTCATCTTTGTTGTGTCATTACTAGTGTTCTGCTGCATTTCCACGGGTTGTTGTGGATGCTGCGGCTGCTGTGGTGCTTGTTTTTCAGGTTGTTGTAGGGGTCCTAGACTTCAACCTTACGAAGCTTTTGAAAAGGTCCACGTGCAGTGA
>DR13
ATGAGGTCTTTAATTTACTTCTGGTTGTTCTTACCAGTACTTCTAACACTTAGCCTACCACAAGATGTCACTAGGTGCCAGTCTACTATTAACTTTAGGCGGTTCTTTTCAAAATTTAATGTTCAGGCACCTGCCGTCGTTGTTTTGGGTGGTTATCTACCTA---GTATGAACTC---------TTCTAGCTGGTACTGTGGCA-CAGGCATTGAAACTGATAGTGGCGTTCATGGTATTTTTCTCAGTTACATCGATTCTGGTCAGGGCTTTGAGATTGGCATTTCGCAAGAGCCGTTTGATCCTAGTGGTTACCAGCTTTATTTACATAAGGCCACTAATG------------GTAACACTAATGCTATTGCACGACTGCGCATTTGCCAGTTTCCAGATAATAAAACATTGGGCCCTACTGTT---AATGATGTTACAACAGGTCGTAACTGCCTATTCAACAAAGCCATTCCAGCTTATTTGCAGGATGGAAAAAATATTGTTGTCGGCATAACATGGGATAATGATCGTGTCACTGTTTTTGCTGACAAGATCTATCATTTTTATCTTAAAAATGATTGGTCCCGTGTTGCGACAAGATGTTACAATAAAAGAAGTTGTGCTATGCAATATGTTTATACACCTACCTACTACATGCTTAATGTTACTAGTGCAGGTGAGGATGGCATTTATTATGAACCCTGTACAGCTAATTGCAGTGGTTACGCTGCCAATGTATTTGCCACTGATTCCAATGGCCATATACCAGAAGGTTTTAGTTTTAATAATTGGTTTCTTTTGTCCAATGACTCCACTTTGTTGCATGGTAAAGTGGTTTCCAACCAACCTTTGTTGGTCAATTGTCTTTTGGCCATTCCTAAGATTTATGGACTAGGCCAATTTTTCTCATTCAATCAAACGATGGATGGCGTTTGTAATGGAGCTGCTGCGCAGCGTGCCCCAGAGGCTCTGAGGTTTAATATTAATGACACCTCCGTCATTCTTGCTGAAGGCTCAATTGTACTTCATACTGCTTTAGGAACAAATCTTTCTTTTGTTTGCAGTAATTCCTCAGATCCTCATTTAGCCATCTTTGCCATACCTCTGGGTGCTACTGAAGTACCCTACTATTGCTTTCTTAAAGTGGATACTTACAACTCCACTGTTTATAAATTCTTGGCTGTTTTACCTCCTACTGTCAGGGAAATTGTCATCACCAAGTATGGTGATGTTTATGTCAATGGGTTTGGCTATTTGCATCTCGGTTTGTTGGATGCTGTCACAATTAATTTCACTGGTCATGGCACTGACGATGACGTTTCAGGTTTCTGGACCATAGCATCGACTAATTTTGTTGATGCACTCATCGAGGTTCAAGGAACTGCCATTCAGCGTATTCTTTATTGTGATG---ATCCTGTTAGCCAACTCAAGTGTTCTCAGGTTGCTTTTGACCTTGACGATGGTTTTTACCCTATATCTTCTAGAAACCTTCTGAGTCATGAACAGCCAATTTCTTTTGTTACTTTGCCATCATTTAATGATCATTCTTTTGTTAATATTACTGTCTCTGCGGCTTTTGGTGGTCATAGTGGTGCCAACCTCATTGCATCTGACACTACTATCAATGGGTTTAGTTCTTTCTGTGTTGACACTAGACAATTTACCATTACACTGTTTTATAACGTTACAAACAGTTATGGTTATGTGTCTAAATCACAGGATAGTAATTGCCCTTTCACCTTGCAATCTGTTAATGATTACCTGTCTTTTAGCAAATTTTGTGTTTCAACCAGCCTTTTGGCTGGTGCTTGTACCATAGATCTTTTTGGTTACCCTGAGTTCGGTAGTGGTGTTAAGTTTACGTCCCTTTATTTTCAATTCACAAAGGGTGAGTTGATTACTGGCACGCCTAAACCACTTGAAGGTGTCACGGACGTTTCTTTTATGACTCTGGATGTGTGTACCAAGTATACTATCTATGGCTTTAAAGGTGAGGGTATTATTACCCTTACAAATTCTAGCTTTTTGGCAGGTGTTTATTATACATCTGATTCTGGACAGTTGTTAGCCTTTAAGAATGTCACTAGTGGTGCTGTTTATTCTGTTACGCCATGTTCTTTTTCAGAGCAGGCTGCATATGTTGATGATGATATAGTGGGTGTTATTTCTAGTTTGTCTAACTCCACTTTTAACAATACTAGGGAGTTGCCTGGTTTCTTCTACCATTCTAATGACGGCTCCAATTGTACAGAGCCTGTGTTGGTGTATAGTAACATAGGTGTTTGTAAATCTGGCAGTATTGGCTATGTCCCATCTCAGTATGGCCAAGTCAAGATTGCACCCACGGTTACTGGGAATATTAGTATTCCCACCAACTTTAGTATGAGTATTAGAACAGAATATTTACAGCTTTACAACACGCCTGTTAGTGTTGATTGTGCTACATATGTTTGTAATGGTAACTCTCGTTGTAAACAATTACTCACCCAGTACACTGCAGCATGTAAGACCATAGAGTCAGCATTACAACTCAGCGCTAGGCTTGAGTCTGTTGAAGTTAACTCTATGCTTACTATTTCTGAAGAGGCTCTACAGTTAGCTACCATCAGTTCGTTTAATGGTGATGGATATAACTTTACTAATGTGCTGGGTGTTTCCGTGTACGATCCTGCAAGTGGCAGGGTGGTACAAAAAAGGTCTTTTATTGAAGACCTGCTTTTTAATAAAGTGGTTACTAATGGCCTTGGTACTGTTGATGAAGACTATAAGCGCTGTTCTAATGGTCGCTCTGTGGCTGATCTAGTCTGTGCGCAGTATTACTCTGGTGTCATGGTACTACCTGGCGTTGTTGACGCTGAGAAGCTTCACATGTATAGTGCGTCTCTCATCGGTGGTATGGCGCTAGGAGGTATTACTGCTGCAGCGGCATTGCCTTTTAGCTATGCTGTTCAAGCGAGACTCAATTATCTTGCTTTACAGACGGATGTTCTACAGCGGAACCAGCAATTGCTTGCTGAGTCTTTTAACTCTGCTATTGGTAATATAACTTCAGCCTTTGAGAGTGTTAAAGAGGCTATTAGTCAAACTTCCAAGGGTTTGAACACTGTGGCTCATGCGCTTACTAAGGTTCAAGAGGTTGTTAATTCGCAGGGTTCAGCTTTGACCCAACTTACCGTACAGCTGCAACACAACTTCCAAGCCATTTCTAGTTCTATTGATGACATTTATTCCCGACTGGACATTCTTTCAGCCGATGTTCAGGTTGATCGTCTCATCACCGGCAGATTATCAGCACTTAATGCTTTTGTTGCTCAAACCCTCACTAAGTATACTGAGGTTCAGGCTAGCAGGAAGCTAGCACAGCAAAAGGTTAATGAGTGCGTCAAATCGCAATCTCAGCGTTATGGTTTTTGTGGTGGTGATGGCGAGCACATTTTCTCTCTGGTACAGGCCGCACCTCAGGGCCTGCTGTTCTTACATACAGTACTTGTACCGGGTGATTTTGTAAATGTTATTGCCATCGCTGGCTTATGCGTTAATGGTGATATTGCCTTGACTCTACGTGAGCCTGGCTTAGTCTTGTTTACGCATGAACTTCAAACTTATACTGCGACGGAATATTTTGTTTCATCGCGACGTATGTTTGAACCTAGAAAACCTACCGTTAGTGATTTTGTTCAAATTGAGAGTTGTGTGGTCACCTATGTCAATCTGACTAGCGACCAGCTACCAGATGTAATCCCAGATTACATCGATGTTAACAAAACACTTGATGAGATTTTAGCTTCTCTGCCCAATAGAACTGGTCCAAGTCTTCCCCTAGATGTTTTTAATGCCACTTATCTTAATCTCACTGGTGAAATTGCAGATTTAGAGCAGCGTTCAGAGTCTCTCCGTAATACTACAGAAGAGCTCCGAAGTCTCATATATAACATCAACAACACACTTGTTGACCTTGAGTGGCTCAACCGAGTTGAGACATATATCAAGTGGCCGTGGTGGGTTTGGTTGATCATTTTTATTGTTCTCATCTTTGTTGTGTCATTACTAGTGTTCTGCTGCATTTCCACGGGTTGTTGTGGATGCTGCGGTTGCTGCGGTGCTTGTTTTTCAGGTTGTTGTAGGGGTCCTAGACTTCAACCTTACGAAGCTTTTGAAAAGGTCCACGTGCAGTGA
>CV777
ATGAGGTCTTTAATTTACTTCTGGTTGCTCTTACCAGTACTTCCAACACTCAGCCTACCACAAGATGTCACTAGGTGCCAGTCTACTACTAACTTTAGGCGGTTCTTTTCAAAATTTAATGTTCAGGCACCTGCCGTCGTCGTTTTGGGTGGTTACCTACCTA---GTATGAACTC---------TTCTAGCTGGTACTGTGGCA-CAGGCATTGAAACTGCTAGTGGCGTTCATGGTATTTTTCTCAGCTACATCGATTCTGGTCAGGGCTTTGAGATTGGCATTTCGCAAGAGCCGTTTGATCCTAGTGGTTACCAGCTTTATTTACATAAGGCCACTAATG------------GTAACACTAATGCTATTGCACGACTGCGCATTTGCCAGTTTCCCGATAATAAAACATTGGGCCCTACTGTT---AATGATGTTACAACAGGTCGTAACTGCCTATTCAACAAAGCCATTCCAGCTTATATGCGTGATGGAAAAGATATTGTTGTCGGCATAACATGGGATAATGATCGTGTCACTGTTTTTGCTGACAAGATCTATCATTTTTATCTTAAAAATGATTGGTCCCGCGTTGCGACAAGATGTTACAATCGCAGAAGTTGTGCTATGCAATATGTTTATACACCTACCTACTACATGCTTAATGTTACTAGTGCAGGTGAGGATGGCATTTATTATGAACCCTGTACAGCTAATTGCACTGGTTACGCTGCCAATGTATTTGCCACTGATTCCAATGGCCATATACCAGAAGGTTTTAGTTTTAATAATTGGTTTCTTTTATCCAATGACTCCACTTTGTTGCATGGTAAAGTGGTTTCCAACCAACCCTTGTTGGTCAATTGTCTTTTGGCCATTCCTAAGATTTATGGACTAGGCCAATTTTTCTCATTCAATCACACGATGGATGGCGTTTGTAATGGAGCTGCTGTGGATCGTGCCCCAGAGGCTCTGAGGTTTAATATTAATGACACCTCCGTCATTCTTGCTGAAGGCTCAATTGTACTTCATACTGCTTTAGGAACAAATCTTTCTTTTGTTTGCAGTAATTCCTCAGATCCTCATTTAGCCATCTTTGCCATACCTCTGGGTGCTACTGAAGTACCCTACTATTGCTTTCTTAAAGTGGATACTTACAACTCCACTGTTTATAAATTCTTGGCTGTTTTACCTCCTACTGTCAGGGAAATTGTCATCACCAAGTATGGTGATGTTTATGTCAATGGGTTTGGCTATTTGCATCTCGGTTTGTTGGATGCTGTCACAATTAATTTCACTGGTCATGGCACTGACGATGACGTTTCAGGTTTCTGGACCATAGCATCGACTAATTTTGTTGATGCACTCATCGAGGTTCAAGGAACTTCCATTCAGCGTATTCTTTATTGTGATG---ATCCTGTTAGCCAACTCAAGTGTTCTCAGGTTGCTTTTGACCTTGACGATGGTTTTTACCCCATCTCTTCTAGAAACCTTCTGAGTCACGAACAGCCAATTTCTTTTGTTACTTTGCCATCATTTAATGATCATTCTTTTGTTAATATTACTGTCTCTGCGGCTTTTGGTGGTCTTAGTAGTGCCAATCTCGTTGCATCTGACACTACTATCAATGGGTTTAGTTCTTTCTGTGTTGACACTAGACAATTTACCATTACACTGTTTTATAATGTTACAAACAGTTATGGTTATGTGTCTAAATCACAGGATAGTAATTGTCCTTTCACCTTGCAATCTGTTAATGATTACCTGTCTTTTAGCAAATTTTGTGTTTCAACCAGCCTTTTGGCTGGTGCTTGTACCATAGATCTTTTTGGTTACCCTGCGTTCGGTAGTGGTGTTAAGTTGACGTCCCTTTATTTTCAATTCACAAAAGGTGAGTTGATTACTGGCACGCCTAAACCACTTGAAGGTATCACAGACGTTTCTTTTATGACTCTGGATGTGTGTACCAAGTATACTATCTATGGCTTTAAAGGTGAGGGTATTATTACCCTTACAAATTCTAGCATTTTGGCAGGTGTTTATTATACATCTGATTCTGGACAGTTGTTAGCCTTTAAGAATGTCACTAGTGGTGCTGTTTATTCTGTCACGCCATGTTCTTTTTCAGAGCAGGCTGCATATGTTAATGATGATATAGTGGGTGTTATTTCTAGTTTGTCTAACTCCACTTTTAACAATACTAGGGAGTTGCCTGGTTTCTTCTACCATTCTAATGACGGCTCCAATTGTACAGAGCCTGTGTTGGTGTATAGTAACATAGGTGTTTGTAAATCTGGCAGTATTGGCTATGTTCCATCTCAGTATGGCCAAGTCAAGATTGCACCCACGGTTACTGGGAATATTAGTATTCCCACCAACTTTAGTATGAGTATTAGAACAGAATATTTACAGCTTTACAACACGCCTGTTAGTGTTGATTGTGCTACATATGTTTGTAATGGTAACTCTCGTTGTAAACAATTACTCACCCAGTACACTGCAGCATGTAAGACCATAGAGTCAGCATTACAACTCAGCGCTAGGCTTGAGTCTGTTGAAGTTAACTCTATGCTTACCATTTCTGAAGAGGCTTTACAGTTAGCTACCATCAGTTCGTTTAATGGTGATGGATATAACTTTACTAATGTGCTGGGTGCTTCCGTGTACGATCCTGCAAGTGGCAGGGTGGTACAAAAAAGGTCTGTTATTGAAGACTTGCTTTTTAATAAAGTGGTTACTAATGGCCTTGGTACTGTTGATGAAGACTATAAGCGCTGTTCTAATGGTCGCTCTGTGGCTGATCTAGTCTGTGCGCAGTATTACTCTGGTGTCATGGTACTACCTGGCGTTGTTGACGCTGAGAAGCTTCACATGTACAGTGCGTCTCTCATAGGTGGTATGGCGCTAGGAGGTATAACTGCTGCAGCGGCATTGCCTTTTAGCTATGCTGTTCAAGCGAGACTCAATTATCTTGCTTTACAGACGGATGTTCTACAGCGGAACCAGCAATTGCTTGCTGAGTCTTTTAACTCTGCTATTGGTAATATAACTTCAGCCTTTGAGAGTGTTAAAGAGGCTATTAGTCAAACTTCCAAGGGTTTGAACACTGTGGCTCATGCGCTTACTAAGGTTCAAGAGGTTGTTAATTCGCAGGGTTCAGCTTTGAACCAACTTACCGTACAGCTGCAACACAACTTCCAAGCCATTTCTAGTTCTATTGATGACATTTATTCCCGACTGGACATTCTTTCAGCCGATGTTCAGGTTGATCGTCTCATCACCGGCAGATTATCAGCACTTAATGCTTTTGTTGCCCAAACCCTCACTAAGTATACTGAGGTTCAGGCTAGCAGGAAGCTAGCACAGCAAAAGGTTAATGAGTGCGTCAAATCGCAATCTCAGCGTTACGGTTTTTGTGGTGGTGATGGCGAGCACATTTTCTCTCTGGTACAGGCCGCACCTCAGGGCCTGCTGTTCTTACATACAGTACTTGTACCGGGTGATTTTGTAAATGTTCTTGCCATCGCTGGCTTATGCGTTAATGGTGAAATTGCCTTGACTCTACGTGAGCCTGGCTTAGTCTTGTTTACGCATGAACTTCAAACTTATACTGCGACGGAATATTTTGTTTCATCGCGACGTATGTTTGAACCTAGAAAACCTACCGTTAGTGATTTTGTTCAAATTGAGAGTTGTGTGGTCACCTATGTCAATCTGACTAGCGACCAGCTACCAGATGTAATCCCAGATTACATCGATGTTAACAAAACACTTGATGAGATTTTAGCTTCTCTGCCCAATAGAACTGGTCCAAGTCTTCCCCTAGATGTTTTTAATGCCACTTATCTTAATCTTACTGGTGAAATTGCAGATCTAGAGCAGCGTTCAGAGTCTCTCCGTAATACTACAGAAGAGCTCCGAAGTCTCATTAACAACATCAACAACACACTTGTTGACCTTGAGTGGCTCAACCGAGTTGAGACATACATCAAGTGGCCGTGGTGGGTTTGGTTGATCATTGTTATTGTTCTCATCTTTGTTGTGTCATTACTAGTGTTCTGCTGCATTTCCACGGGTTGTTGTGGATGCTGCGGTTGCTGCGGTGCTTGTTTTTCAGGTTGTTGTAGGGGTCCTAGACTTCAACCTTACGAAGCTTTTGAAAAGGTCCACGTGCAGTGA
>CH-S
ATGAAGTCTTTAACATACTTCTGGTTGTTCCTACCAGTACTTTCAACACTCAGCCTACCACAAGATGTCACTAGGTGCCAGTCTACTACTAACTTTAGGCGGTTCTTTTCAAAATTTAATGTGCAGGCACCTGCTGTCGTTGTTTTGGGTGGTTATCTACCTA---GTATGAACTC---------TTCTAGCTGGTACTGTGGCA-CAGGCATTGAAACTGCTAGTGGCGTTCATGGTATTTTTCTCAGTTACATCGATTCTGGTCAGGGCTTTGAGATTGGCATTTCGCAAGAGCCGTTTGATCCTAGTGGTTACCAGCTTTATTTACATAAGGCCACTAATG------------GTAACACTAATGCTATTGCACGACTGCGCATTTGCCAGTTTCCAGATAACAAAACATTGGGCCCCGCTGTT---AATGATGTTACAACAGGTCGTAACTGCTTATTCAACAAAGCTATTCCAGCTTATTTGCAGGATGGAAAAAATATTGTTGTCGGCATAACATGGGACAATGATCGTGTCACTGTTTTTGCTGACAAGATCTATCATTTTTATCTTAAAAATGATTGGTCCCGTGTTGCGACAAGATGTTACAATAAAAAAAGTTGTGCTATGCAATATGTTTATACACCTACCTACTACATGCTTAATGTTACTAGTGCAGGTGAGGATGGCATTTATTATGAACCCTGTACAGCCAATTGCAGTGGTTATGCTGCCAATGTATTTGCCACTGATGCCAATGGCCATATACCAGAAGGTTTTAGTTTTAATAATTGGTTTCTTTTGTCCAATGACTCCACTTTGTTGCATGGTAAAGTTGTTTCCAACCAACCTTTGTTGGTCAATTGTCTTTTGGCCATTCCTAAGATATATGGACTAGGCCAATTTTTCTCATTCAATCACACTATGGATGGCGTTTGTAACGGAGCTGTTGTGAATCGTGCCCCTGAGGCTCTGAGGTTTAATATTAATGACACTTCTGTCATTCTTGCTGAAGGCTCAATTGTACTTCATACTGCTTTAGGAACAAATCTTTCTTTTGTTTGCAGTAATTCCTCAGATCCTCATTCAGCCATCTTTGCCATACCTTTGGGTGCTACCCAAGTACCCTATTATTGTTTTCTAAAAGTTGATACTTACAACTCCACTCTCTATAAATTCTTGGCTGTTTTACCTCCTACTGTCAAAGAAATTGTCATCACCAAGTACGGTGATGTTTATGTTAATGGGTTTGGCTATTTGCATCTCGGTTTGTTGGATGCTGTCACAATTAATTTCACTGATCATGGCACTGACGATGACGTTTCAGGTTTCTGGACCGTAGCATCGACTAATTTTGTTGATGCACTCATTGAGGTTCAAGGAACTGCCATTCAGCATATTCTTTATTGTGATG---ATCCTGTTAGCCAACTCAAGTGTTCTCAGGTTTCTTTTGACCTTGATGATGGTTTTTACCCTATTTCTTCTAGAAACCTTCTGAGTCATGAACAGCCAGTTTCTTTTGTTACTTTGCCATCATTTAATGATCATTCTTTTGTTAATATTACTGTCTCTGCGGCTTTTGGTGGTTCTAGTGGTGCCAACCTCGTCGCATCTGACACTACTATTAATGGGTTTAGTTCTTTCTGTGTTGACACTAGACAATTTACCATTACACTGTTTTATAACGTTACAAACAGTTATGGTTATGTGTCTAACAAACAGGATAGTAATTGCCCTTTCACCTTGCAATCTGTTAATGATTACCTGTCTTTTAGCAAATTTTGTGTCTCAACCAGCCTTTTGGCTGGTGCTTGTACCATAGATCTTTTTGGCTACCCTGAGTTCGGCAGTAGTGTTAAGTTTACGTCCCTTTATTTTCAATTCACAAAGGGTGAGTTGATTACTGGCACGCCTAAACCACTTGAAGGTGTCACGGACGTTTCTTTTATTACTCTGGATGTGTGTACCAAGTATACTATCTATGGCTTTAAAGGTGAGGGTATTATTACCCTTACAAATTCTAGCTTTTTGGCAGGTGTTTATTATACATCTGATTCTGGACAGTTGTTAGCCTTTAAGAATGTCACTAGTGGTGCTGTTTATTCTGTTACGCCATGTTCTTTTTCAGAGCAGGCTGCATATGTTGATGATGATATAGTGGGTGTTATTTCTAGTTTGTCTAACTCCACTTTTAACAATACTAGGGAGTTGCCTGGTTTCTTCTACCATTCTAATGACGGCTCCAATTGCACAGAGCCTGTGTTGGTGTATAGTAACATAGGTGTTTGTAAATCTGGCAGTATTGGCTATGTCCCATCTCAGTCTGGCCAAGTCAAGATTGCACCCATGGTTACTGGGAATATTAGTATTCCCACCAACTTTAGTATGAGTATTAGAACAGAATATTTACAGCTTTACAACACGCCTGTTAGTGTTGATTGTTTCACATATGTTTGTAATGGCAACTCTCGTTGTAAACAATTACTCACCCAGTACACTGCAGCATGTAAGACCATAGAGTCAGCATTACAACTCAGCGCTAGGCTTGAGTCTGTTGAAGTTAACTCTATGCTTACTATTTCTGAAGAGGCTCTACAGTTAGCTACCATCAGTTCGTTTAATGGTGATGGATATAATTTTACTAATGTGCTGGGTCTTTCCGTGTATGATCCTGCAAGTGGCAGGGTGGTACACAAAAGGTCTTTCATTGAAGACCTGCTTTTTAATAAAGTGGTTACTAATGGCCTTGGTACTGTTGATGAAGACTATAAGCGCTGTTCTAATGGTCGCTCTGTGGCAGATCTAGTCTGTGCGCAGTATTACTCTGGTGTCATGGTACTACCTGGCGTTGTTGACGCTGAGAAGCTTCACATGTATAGTGCTTCTCTTATCGGTGGTATGGCGCTAGGAGGTTTTACTGCTGCAGCGGCATTGCCTTTCAGCTATGCTGTTCAAGCGAGACTCAATTATCTTGCTTTACAGACGGATGTTCTACAGCGTAACCAGCAATTGCTTGCTGAGTCTTTTAACTCTGCTATTGGTAATATAACTTCAGCCTTCGAGAGTGTTAAAGAGGCTATTAGTCAAACTTCCCAGGGTTTGAATACTGTGGCTCATGCACTTACTAAGGTTCAAGAGGTTGTTAATCCGCAGGGTGCAGCTTTGTCTCAACTTACCATACAGCTGCAACACAACTTCCAAGCCATTTCTAGTTCTATTGATGACATTTACTCCCGACTGGACAGTCTTTCAGCCGATGTTCAGGTTGATCGTCTCATCACTGGCAGATTATCAGCACTTAATGCTTTTGTTGCTCAAACCCTCACTAAGTATACTGAGGTTCAGGCTAGCAGGAAGCTAGCGCAGCAAAAGGTTAATGAGTGCGTTAAATCGCAATCTCAGCGTTATGGTTTTTGTGGTGGTGATGGCGAGCACATTTTCTCTCTGGTACAGGCCGCACCTCAGGGCCTGCTGTTCTTACATACAGTACTTGTACCGGGTGATTTTGTAAATGTTACTGCCATCGCTGGCTTATGCGTTAATGGTGATATTGCCTTGACTCTACGTGAGCCTGGCTTAGTCTTGTTTACGCATGAACTTCAAACTCATACTGCGACGGAATATTTTGTTTCATCGCGACGTATGTTTGAACCTAGAAAACCTACCGTTAGTGATTTTGTTCAAATTGAGAGTTGTGTGGTCACCTATGTCAACCTGACTAGCGACCAACTACCAGATGTAATCCCAGATTACATCGATGTTAACAAAACACTTGATGAGATTTTAGCTTCTCTGCCCAATAGAACTGGTCCAAGTCTTCCACTAGATGTTTTTAACGCCACTTATCTTAATCTCACTGGTGAAATTGCAGATTTAGAGCAGCGTTCAGAGTCTCTCCGCAATACTACAGAAGAGCTCCGAAGTCTCATATACAACATCAACAACACACTTGTTGACCTTGAGTGGCTCAACCGAGTTGAGACATATATCAAGTGGCCGTGGTGGGTTTGGTTGATTATTTTTATTGTTCTCATCTTTGTTGTGTCATTATTAGTGTTCTGCTGCATTTCCACGGGTTGTTGTGGATGCTGCGGTTGCTGCGGTGCTTGTTTTTCAGGTTGTTGTAGGGGTCCTAGACTTCAACCTTACGAAGCTTTTGAAAAGGTCCACGTGCAGTGA
>CH-HNZZ47-2016
ATGAAGTCTTTAACCTACTTCTGGTTGTTCTTACCAGTACTTTCAACATTTAGCATACCACAAGATGTCACCAGGTGCTCAGCTAACACTAATTTTAGGCGGTTCTTCTCAAAATTTAATGTTCAGGCGCCTGCAGTTGTTGTACTCGGCGGTTATCTACCTACTGGTGAAAACCAGGGTG------CAACTTGGTACTGTGCTGGCCAACATCCAA-CTGCTAGTGGCGTTCATGGTATCTTTCTTAGCCATATTAGAGGTGGTCATGGCTTTGAGATTGGCATTTCGCAAGAGCCTTTTGACCCTAGTGGTTACCAGCTTTATTTACATAAGGCTACTAACG------------GTAACACTAATGCTACTGCGCGACTGCGTATTTGCCAGTTTCCTAACATTAAAACATTGGGCCCCACTGCTAATAATGATGTTACAACAGGTCGTAACTGCCTATTTAACAAAGCCATCCCAGCTCATATGAGTGA------ACACAGTGTTGTCGGCGTAACATGGGATAATGATCGTGTCACTGTCTTTTCTGACAAGATCTATCATTTTTATTTTAAAAATGATTGGTCCCGTGTTGCGACAAAGTGTTACAACAGTGGAGGTTGTGCTATGCAATATGTTTACGAACCCACCTACTACATGCTTAATGTTACTAGTGCTGGTGAGGATGGCATTTCTTATCAACCCTGTACAGCTAATTGCATTGGTTATGCTGCCAATGTATTTGCTACTGAGCCCAATGGCCACATACCAGAAGGTTTTAGTTTTAATAATTGGTTTCTTTTGTCCAATGATTCCAATTTGTTGCATGGTAAGGTGGTTTCCAACCAACCTTTGTTGGTCAATTGTCTTTTGGCCATTCCTAAGATTTATGGACTAGGCCAATTTTTCTCATTCAATCAAACGATGGATGGCGTCTGTAATGGAGCTGCTGCGCAGCGTGCACCAGAGGCTCTGAGGTTTAATATTAATGACACCTCTGTCATTCTTGCTGAAGGCTCAATTGTACTTCACACTGCTTTAGGAACAAATCTTTCTTTTGTTTGCAGTAATTCTTCAGACCCTCATTTAGCTACCTTCGCCATACCTCTGGGTGCTACCCAAGTACCCTATTATTGTTTTCTTAAAGTGGATACTTATAACTCCACTGTTTATAAATTTTTGGCTGTTTTACCTCCTACCGTCAGGGAAATTGTCATCACCAAGTATGGTGATGTTTATGTCAATGGGTTTGGATACTTGCATCTCGGTTTGTTGGATGCTGTCACAATTAATTTCACTGGTCATGGCACTGACGATGATGTTTCTGGTTTTTGGACCATAGCATCGACTAATTTTGTTGATGCACTCATCGAAGTTCAAGGAACTGCCATTCAGCGTATTCTTTATTGTGATG---ATCCTGTTAGCCAACTCAAGTGTTCTCAGGTTGCTTTTGACCTTGACGATGGTTTTTACCCTATTTCTTCTAGAAACCTTCTGAGTCATGAACAGCCAATTTCTTTTGTTACTCTGCCATCATTTAATGATCATTCTTTTGTTAACATTACTGTCTCTGCTTCCTTTGGTGGTCATAGTGGTGCCAACCTTATTGCATCTGACACTACTATCAATGGGTTTAGTTCTTTCTGTGTTGACACTAGACAATTTACCATTTCACTGTTTTATAACGTTACAAACAGTTATGGTTATGTGTTTAAATCACAGGACAGTAATTGCCCTTTCACCTTGCAATCTGTTAATGATTACCTGTCTTTTAGCAAATTTTGTGTTTCCACCAGCCTTTTGGCTAGTGCCTGTACCATAGATCTTTTTGGTTACCCTGAGTTTGGTAGTGGTGTTAAGTTTACGTCCCTTTACTTTCAATTCACAAAGGGTGAGTTGATTACTGGCACGCCTAAACCACTTGTAGGTGTCACGGACGTTTCTTTTATGACTCTGGATGTGTGTACCAAGTATACTATCTATGGCTTTAAAGGTGAGGGTATCATTACCCTTACAAATTCTAGCTTTTTGGCAGGTGTTTATTACACATCTGATTCTGGACAGTTGTTAGCCTTTAAGAATGTCACTAGTGGTGCTGTTTATTCTGTTACGCCATGTTCTTTTTCAGAGCAGGCTGCATATGTTGATGATGATATAGTGGGTGTTATTTCTAGTTTGTCTAGCTCCACTTTTAACAGTACTAGGGAGTTGCCTGGTTTCTTCTACCATTCTAATGATGGCTCTAATTGTACAGAGCCTGTGTTGGTGTATAGTAACATAGGTGTTTGTAAATCTGGCAGTATTGGCTACGTTCCATCTCAGTCTGGCCAAGTCAAGATTGCACCCACGGTTACTGGGAATATCAGTATTCCCACCAACTTTAGTATGAGTATTAGGACAGAATATTTACAGCTTTACAACACGCCTGTTAGTGTTGATTGTGCCACATATGTTTGTAATGGTAACTCTCGTTGTAAACAATTACTCACCCAGTACACTGCAGCATGTAAGACCATAGAGTCAGCATTACAACTCAGCGCTAGGCTTGAGTCTGTTGAAGTTAACTCTATGCTTACTATTTCTGAAGAGGCTCTACAGTTAGCTACCATTAGTTCGTTTAATGGTGATGGATATAATTTTACTAATGTGCTGGGTGTTTCTGTGTATGATCCTGCAAGTGGCAGGGTGGTACAAAAAAGGTCTTTTATTGAAGACCTGCTTTTTAATAAAGTGGTTACTAATGGCCTTGGTACTGTTGATGAAGACTATAAGCGCTGTTCTAATGGTCGCTCTGTGGCAGATCTAGTCTGTGCACAGTATTACTCTGGTGTCATGGTACTACCTGGTGTTGTTGACGCTGAGAAGCTTCACATGTATAGTGCGTCTCTCATCGGTGGTATGGTGCTAGGAGGTTTTACTGCTGCAGCGGCATTGCCTTTTAGCTATGCTGTTCAAGCTAGACTCAATTATCTTGCTCTACAGACGGATGTTCTACAGCGGAACCAGCAATTGCTTGCTGAGTCTTTTAACTCTGCTATTGGTAATATAACTTCAGCCTTTGAGAGTGTTAAAGAGGCTATTAGTCAAACTTCCAAGGGTTTGAATACTGTGGCTCATGCGCTTACTAAGGTTCAAGAGGTTGTTAACTCGCAGGGTGCAGCTTTGACTCAACTTACCGTACAGCTGCAACACAACTTCCAAGCCATTTCTAGTTCTATTGATGACATTTACTCTCGACTGGACATTCTTTCAGCCGATGTTCAGGTTGACCGTCTCATCACCGGCAGATTATCAGCACTTAATGCTTTTGTTTCTCAAACCCTCACTAAGTATACTGAGGTTCAGGCTAGCAGGAAGCTAGCACAGCAAAAGGTTAATGAGTGCGTTAAATCGCAATCTCAGCGTTATGGTTTTTGTGGTGGTGATGGCGAGCACATTTTCTCCCTGGTACAGGCAGCACCTCAGGGCCTGCTGTTTTTACATACAGTACTTGTACCGGGTGCTTTTGTAGATGTTATTGCCATCGCTGGCTTATGCGTTAACGATGAAATTGCCTTGACTCTACGTGAGCCTGGCTTAGTCTTGTTTACGCATGAACTTCAAAATCATACTGCGACGGAATATTTTGTTTCATCGCGACGTATGTTTGAACCTAGAAAACCTACCGTTAGTGATTTTGTTCAAATTGAGAGTTGTGTGGTCACCCATGTCAATTTGACTAGAGACCAACTACCAGATGTAATCCCAGATTACATCGATGTTAACAAAACACTTGATGAGATTTTAGCTTCTCTGCCCAATAGAACTGGTCCAAGTCTTCCTTTAGATGTTTTTAATGCCACTTATCTTAATCTCACTGGTGAAATTGCAGATTTAGAGCAGCGTTCAGAGTCTCTCCGTAATACTACAGAGGAGCTCCAAAGTCTTATATATAATATCAACAACACACTAGTTGACCTTGATTGGCTCAACCGAGTTGAGACATATATCAAGTGGCCGTGGTGGGTTTGGTTGATTATTTTCATTGCTCTCATCTTTGCTGTGTCATTACTAGTGTTCTGCTGCATTTCCACGGGTTGTTGTGGATGTTGCGGCTGCTGCTGTGCTTGTTTCTCAGGTTGTTGTAGGGGTCCTAGACTTCAACCTTACGAAGTTTTTGAAAAGGTCCACGTGCAGTGA
>CH-HNAY-2015
ATGAAGTCTTTAACTTACTTCTGGTTGTTCTTACCAGTACTTTCAACACTTAGCCTACCACAAGATGTCACCAGGTGCTCAGCTAGTACTAATTTTAGGCGGTTCTTTTCAAAATTTAATGTTCAGGCGCCTGCAGTTGTTGTACTGGGCGGTTATCTACCTATTGGTGAAAACCAGGGTGTTAATTCAACTTGGTACTGTTATGGCCAACATCCAA-CTGCTAGTGGCGTTCATGGTATCTTTCTTAGCCATATTAGAGGTGGTCATGGCTTTGAGATTGGCATTTCGCAAGAGCCTTTTGACCCTAGTGGTTACCAGCTTTATTTACATAAGGCTACTAATG------------GTAACACTAATGCTACTGCGCGATTGCGCATTTGCCAGTTTCCCAGCATTAAAACATTGGGCCCCACTGCTGATAACGATGTTACAACAGGTCGTAACTGCCTATTTAACAAAGCCATCCCAGCTCATATGAGTGA------ACATAGTGTTGTCGGCATAACATGGGATAATGATCGTGTCACTGTCTTTTCTGACAAGATCTATCATTTTTATTTTAAAAATGATTGGTCCCGTGTTGCGACAAAGTGTTACAACAGTGGAGGTTGTGCTATGCAATATGTTTACGAACCCACTTACTACATGCTTAATGTTACTAGTGCTGGTGAGGATGGTATTTCTTATCAACCCTGTACAGCTAAGTGCATTGGTTATGCTGCCAATGTATTTGCTACTGAGCCCAATGGCCACATACCAGAAGGTTTTAGTTTTAATAATTGGTTTCTTTTGTCCAATGATTCCACTTTGGTGCATGGTAAGGTGGTTTCCAACCAACCATTGTTGGTCAATTGTCTTTTGGCCATGCCTAAGATTTATGGACTAGGCCAATTTTTCTCCTTCAATCAAACGATCGATGGTGTTTGTAATGGAGCTGCTGTGCAGCGTGCACCAGAGGCTCTGAGGTTTAATATTAATGACACCTCTGTCATTCTTGCTGAAGGCTCAATTGTACTTCACACTGCTTTAGGAACAAATCTTTCTTTTGTTTGCAGTAATTCTTCAGATCCTCATTTAGCTACCTTCACCATACCTCTGGGTGCTACCCAAGTACCCTATTATTGTTTTCTTAAAGTGGATACTTACAACTCCACTGTTTATAAATTTTTGGCTGTTTTACCTCCTACCGTCAGGGAAATTGTCATCACCAAGTATGGTGATGTTTATGTCAATGGGTTTGGATACTTGCATCTCGGTTTGTTGGATGCTGTCACAATTAATTTCACTGGTCATGGCACTGACGATGATGTTTCTGGTTTCTGGACCATAGCATCGACTAATTTTGTTGATGCACTTATCGAAGTTCAAGGAACTGCCATTCAGCGCATTCTTTATTGTGATG---ATCCTGTTAGCCAACTCAAGTGTTCTCAGGTTGCTTTTGACCTCGACGATGGTTTCTATCCTATTTCTTCTAGAAACCTTCTGAGTCATGAACAGCCAATTTCTTTTGTTGCTTTGCCATCATTTAATGATCATTCTTTTGTTAACATTACTGTCTCTGCGTCCTTTGGTGATCATAGTGGTGCCAACCTTATTGCATCTGACACTACTATCAATGGGTTTAGTTCTTTCTGTGTTGACACTAGACAATTTACCATTTCACTGTTTTATAACGTTACAAACAGTTATGGTTATGTGTCTAAATCACAGGACAGTAATTGCCCTTTCACCTTGCAATCTGTTAATGATTACCTGTCTTTTAGCAAATTTTGTGTTTCCACCAGCCTTTTGGCTAGTGCCTGTACCATAGATCTTTTTGGTTACCCTGAGTTTGGTAGTGGTGTTAAGTTTACGTCCCTTTACTTTCAATTCACAAAGGGTGAGTTGATTACTGGCACGCCTAAACCACTTGAAGGTGTCACGGACGTTTCTTTTATGACTCTAGATGTGTGTACCAAGTATACTATCTATGGCTTTAAAGGTGAGGGTATCATTACCCTTACAAATTCTAGCTTTTTGGCAGGTGTTTATTACACATCTGATTCTGGACAGTTGTTAGCCTTTAAGAATGTCACTAGTGGTGCTGTTTATTCTGTTACGCCATGTTCTTTTTCAGAGCAGGCTGCATATGTTGATGATGATATAGTGGGTGTTATTTCTAGTTTGTCTAGCTCCACTTTTAACAGTACTAGGGAGTTGCCTGGTTTCTTTTACCATTCTAATGATGGCTCTAATTGTACAGAGCCTGTGTTGGTGTATAGTAACATAGGTGTTTGTAAATCTGGCAGTATTGGCTACGTCCCATCTCAGTCTGGCCAAGTCAAGATTGTACCCACGGTTACTGGGAATATCAGTATTCCCACCAACTTTAGTATGAGTATTAGGACAGAATATTTACAGCTTTACAACACGCCTGTTAGTGTTGATTGTGCCACATATGTTTGTAATGGTAACTCTCGTTGTAAACAATTACTCACCCAGTACACTGCAGCATGTAAGACCATAGAGTCAGCATTACAACTCAGCGCTAGGCTTGAGTCTGTTGAAGTTAACTCTATGCTTACTATTTCTGAAGAGGCTTTACAGTTAGCTACCATTAGTTCGTTTAATGGTGATGGATATAATTTTACTAATGTGCTGGGTGTTTCTGTGTATGATCCTGCAAGTGGCAGGGTGGTACAAAAAAGGTCTTTTATTGAAGACCTGCTTTTTAATAAAGTGGTTACTAATGGCCTTGGTACTGTTGATGAAGACTATAAGCGCTGTTCTAATGGTCGCTCTGTGGCAGATCTAGTCTGTGCACAGTATTACTCTGGTGTCATGGTACGACCTGGTGTTGTTGACGCTGAGAAGCTTCACATGTACAGTGCGTCTCTCATCGGTGGTATGGTGCTAGGAGGTTTTACTTCTGCAGCGGCATTGCCTTTTAGCTATGCTGTTCAAGCTAGACTCAATTATCTTGCTCTACAGACGGATGTTCTACAGCGGAACCAGCAATTGCTTGCTGAGTCTTTTAACTCTGCTATTGGTAATATAACTTCAGCCTTTGAGAGTGTTAAAGAGGCTATTAGTCAAACTTCCAAGGGTTTGAACACTGTGGCTCATGCGCTTACTAAGGTTCAAGAGGTTGTTAACTCGCAGGGTGCAGCTTTGACTCAACTTACCGTACAGCTGCAACACAACTTCCAAGCCATTTCTAGTTCTATTGATGACATTTACTCTCGACTGGACATTCTTTTAGCCGATGTTCAGGTTGACCGTCTCATCACCGGCAGATTATCAGCACTTAATGCTTTTGTTGCTCAAACCCTCACTAAGTATACTGAGGTTCAGGCTAGCAGGAAGCTAGCACAGCAAAAGGTTAATGAGTGCGTTAAATCGCAATCTCAGCGTTATGGTTTTTGTGGTGGTGATGGCGAGCACATTTTCTCTCTGGTACAGGCAGCACCTCAGGGCCTGCTGTTTTTACATACAGTACTTGTACCGGGTGACTTTGTAGATGTTATTGCCATCGCTGGCTTATGCGTTAACGATGAAATTGCCTTGACTCTACGTGAGCCTGGCTTAGTCTTGTTTACGCATGAACTTCAAAATCATACTGCGACGGAATATTTTGTTTCATCGCGACGTATGTTTGAACCTAGAAAACCTACCGTTAGTGATTTTGTTCAAATTGAGAGTTGTGTAGTCACCTATGTCAATTTGACTAGAGACCAACTACCAGATGTAATCCCAGATTACATCGATGTTAACAAAACACTTGATGAGATTTTAGCTTCTCTGCCCAATAGAACTGGTCCAAGTCTTCCTTTAGATGTTTTTAATGCCACTTATCTTAATCTCACTGGTGAAATTGCAGATTTAGAGCAGCGTTCAGAGTCTCTCCGTAATACTACAGAGGAGCTCCAAAGTCTTATATATAATATCAACAACACACTAGTTGACCTTGAGTGGCTCAACCGAGTTGAGACATATATCAAGTGGCCGTGGTGGGTTTGGTTGATTATTTTCATTGTTCTCATCTTTGTTGTGTCATTACTAGTGTTCTGCTGCATTTCCACGGGTTGTTGTGGATGCTGCGGCTGTTGCTGTGCTTGTTTTTCAGGTTGTTGTAGGGGTCCTAGACTTCAACCTTACGAAGTTTTTGAAAAGGTCCACGTGCAGTGA
>CH-GDZHDM-1401
ATGAAGTCTTTAACTTACTTCTGGTTGTTCTTACCAGTACTTTCAACACTTAGCCTACCACAAGATGTCACCAGGTGCTCAGCTAACACTAATTTTAGGCGGTTCTTTTCAAAATTTAATGTTCAGGCGCCTGCAGTTGTTGTACTGGGCGGTTATCTACCTATTGGTGAAAACCAGGGTGTTAATTCAACTTGGTACTGTGCTGGCCAACATCCAA-CTGCTAGTGGCGTTCATGGTATCTTTCTTAGCCATATTAGAGGTGGTCATGGCTTTGAGATTGGCATTTCGCAAGAGCCTTTTGACCCTAGTGGTTACCAGCTTTATTTACATAAGGCTACTAATG------------GTAACACTAATGCTACTGCGCGATTGCGCATTTGCCAGTTTCCCAGCATTAAAACATTGGGCCCCACTGCTGATAACGATGTTACAACAGGTCGTAACTGCCTATTTAACAAAGCCATCCCAGCTCATATGAGTGA------ACATAGTGTTGTCGGCATAACATGGGATAATGATCGTGTCACTGTCTTTTCTGACAAGATCTATCATTTTTATTTTAAAAATGATTGGTCCCGTGTTGCGACAAAGTGTTACAACAGTGGAGGTTGTGCTATGCAATATGTTTACGAACCCACTTACTACATGCTTAATGTTACTAGTGCTGGTGAGGATGGTATTTCTTATCAACCCTGTACAGCTAATTGCATTGGTTATGCTGCCAATGTATTTGCTACTGAGCCCAATGGCCACATACCAGAAGGTTTTAGTTTTAATAATTGGTTTCTTTTGTCCAATGATTCCACTTTGGTGCATGGTAAGGTGGTTTCCAACCAACCATTGTTGGTCAATTGTCTTTTGGCCATGCCTAAGATTTATGGACTAGGCCAATTTTTCTCCTTCAATCAAACGATCGATGGTGTTTGTAATGGAGCTGCTGTGCAGCGTGCACCAGAGGCTCTGAGGTTTAATATTAATGACACCTCTGTCATTCTTGCTGAAGGCTCAATTGTACTTCACACTGCTTTAGGAACAAATCTTTCTTTTGTTTGCAGTAATTCTTCAGATCCTCATTTAGCTACCTTCACCATACCTCTGGGTGCTACCCAAGTACCCTATTATTGTTTTCTTAAAGTGGATACTTACAACTCCACTGTTTATAAATTTTTGGCTGTTTTACCTCCTACCGTCAGGGAAATTGTCATCACCAAGTATGGTGATGTTTATGTCAATGGGTTTGGATACTTGCATCTCGGTTTGTTGGATGCTGTCACAATTAATTTCACTGGTCATGGCACTGACGATGATGTTTCTGGTTTTTGGACCATAGCATCGACTAATTTTGTTGATGCACTCATCGAAGTTCAAGGAACTGCCATTCAGCGTATTCTTTATTGTGATG---ATCCTGTTAGCCAACTCAAGTGTTCTCAGGTTGCTTTTGACCTTGACGATGGTTTTTACCCTATTTCTTCTAGAAACCTTCTGAGTCATGAACAGCCAATTTCTTTTGTTACTCCGCCATCATTTAATGATCATTCTTTTGTTAACATTACTGTCTCTGCTTCCTTTGGTGGTCATAGTGGTGCCAACCTTATTGCATCTGACACTACTATCAATGGGTTTAGTTCTTTCTGTGTTGACACCAGACAATTTACCATTTCACTGTTTTATAACGTTACAAACATTTATGGTTATGTGTCTAAATCACAGGACAGTAATTGCCCTTTCACCTTGCAATCTGTTAATGATTACCTGTCTTTTAGCAAATTTTGTGTTTCCACCAGCCTTTTGGCTAGTGCCTGTACCATAGATCTTTTTGGTTACCCTGAGTTTGGTAGTGGTGTTAAGTTTACGTCCCTTTACTTTCAATTCACAAAGGGTGAGTTGATTACTGGTACGCCTAAACCACTTGAAGGTGTCACGGACGTTTCTTTTATGACTCTAGATGTGTGTACCAAGTATACTATCTATGGCTTTAAAGGTGAGGGTATCATTACCCTTACAAATTCTAGCTTTTTGGCAGGTGTTTATTACACATCTGATTCTGGACAGTTGTTAGCCTTTAAGAATGTCACTAGTGGTGCTGTTTATTCTGTTACGCCATGTTCTTTTTCAGAGCAGGCTGCATATGTTGATGATGATATAGTGGGTGTTATTTCTAGTTTGTCTAGCTCCACTTTTAACAGTACTAGGGAGTTGCCTGGTTTCTTTTACCATTCTAATGATGGCTCTAATTGTACAGAGCCTGTGTTGGTGTATAGTAACATAGGTGTTTGTAAATCTGGCAGTATTGGCTACGTCCCATCTCAGTCTGGCCAAGTCAAGATTGCACCCACGGTTACTGGGAATATCAGTATTCCCACCAACTTTAGTATGAGTATTAGGACAGAATATTTACAGCTTTACAACACGCCTGTTAGTGTTGATTGTGCCACATATGTTTGTAATGGTAACTCTCGTTGTAAACAATTACTCACCCAGTACACTGCAGCATGTAAGACCATAGAGTCAGCATTACAACTCAGCGCTAGGCTTGAGTCTGTTGAAGTTAACTCTATGCTTACTATTTCTGAAGAGGCTCTACAGTTAGCTACCATTAGTTCGTTTAATGGTGATGGATATAATTTTACTAATGTGCTGGGTGTTTCTGTGTATGATCCTGCAAGTGGCAGGGTGGTACAAAAAAGGTCTTTTATTGAAGACCTGCTTTTTAATAAAGTGGTTACTAATGGCCTTGGTACTGTTGATGAAGACTATAAGCGCTGTTCTAATGGTCGCTCTGTGGCAGATCTAGTCTGTGCACAGTATTACTCTGGTGTCATGGTACTACCTGGTGTTGTTGACGCTGAGAAGCTTCACATGTATAGTGCGTCTCTCATCGGTGGTATGGTGCTAGGAGGTTTTACTTCTGCAGCGGCATTGCCTTTTAGCTATGCTGTTCAAGCTAGACTCAATTATCTTGCTCTACAGACGGATGTTCTACAGCGGAACCAGCAATTGCTTGCTGAGTCTTTTAACTCTGCTATTGGTAATATAACTTCAGCCTTTGAGAGTGTTAAAGAGGCTATTAGTCAAACTTCCAAGGGTTTGAACACTGTGGCTCATGCGCTTACTAAGGTTCAAGAGGTTGTTAACTCGCAGGGTGCAGCTTTGACTCAACTTACCGTACAGCTGCAACACAACTTCCAAGCCATTTCTAGTTCTATTGATGACATTTACTCTCGACTGGACATTCTTTCAGCCGATGTTCAGGTTGACCGTCTCATCACCGGCAGATTATCAGCACTTAATGCTTTTGTTGCTCAAACCCTCACTAAGTATACTGAGGTTCAGGCTAGCAGGAAGCTAGCACAGCAAAAGGTTAATGAGTGCGTTAAATCGCAATCTCAGCGTTATGGTTTTTGTGGTGGTGATGGCGAGCACATTTTCTCTCTGGTACAGGCAGCACCTCAGGGCCTGCTGTTTTTACATACAGTACTTGTACCGGGTGACTTTGTAGATGTTATTGCCATCGCTGGCTTATGCGTTAACGATGAAATTGCCTTGACTCTACGTGAGCCTGGCTTAGTCTTGTTTACGCATGAACTTCAAAATCATACTGCGACGGAATATTTTGTTTCATCGCGACGTATGTTTGAACCTAGAAAACCTACCGTTAGTGATTTTGTTCAAATTGAGAGTTGTGTGGTCACCTATGTCAATTTGACTAGAGACCAACTACCAGATGTAATCCCAGATTACATCGATGTTAACAAAACACTTGATGAGATTTTAGCTTCTCTGCCCAATAGAACTGGTCCAAGTCTTCCTTTAGATGTTTTTAATGCCACTTATCTTAATCTCACTGGTGAAATTGCAGATTTAGAGCAGCGTTCAGAGTCTCTCCGTAATACTACAGAGGAGCTCCAAAGTCTTATATATAATATCAACAACACACTAGTTGACCTTGAGTGGCTCAACCGAGTTGAGACATATATCAAGTGGCCGTGGTGGGTTTGGTTGATTATTTTCATTGTTCTCATCTTTGTTGTGTCATTACTAGTGTTCTGCTGCATTTCCACGGGTTGTTGTGGATGCTGCGGCTGTTGCTGTGCTTGTTTTTCAGGTTGTTGTAGGGGTCCTAGACTTCAACCTTACGAAGTTTTTGAAAAGGTCCACGTGCAGTGA
>CH-FJZZ-9-2012
ATGAAGTCTTTAACTTACTTCTGGTTGTCATTACCAGTACTTTCAACACTTAGCCTACCACAAGATGTCACCAGGTGCTCAGCTAACACTAATTTTAGGCGGTTCTTTTCAAAATTTAATGTTCAGGCGCCTGCAGTTGTTGTACTGGGCGGTTATCTACCTATTGGTGAAAACCAGGGTGTTAATTCAACCTGGTACTGTGCTGGCCAACATCCAA-CTGCTAGTGGCGTTCATGGTATCTTTGTTAGCCATATTAGAGGAGGTCATGGCTTTGAGATTGGCATTTCGCAAGAGCCTTTTGACCCTAGTGGTTACCAGCTTTATTTACATAAGGCTACTAACG------------GTAACACTAATGCTACTGCGCGACTGCGCATTTGCCAGTTTCCTAGCATTAAAACATTGGGCCCCACTGCTAATAATGATGTTACAACAGGTCGTAATTGCCTATTTAACAAAGCCATCCCAGCTCATATGAGTGA------ACATAGTGTTGTCGGCATAACATGGGATAATGATCGTGTCACTGTCTTTTCTGACAAGATCTATTATTTTTATTTTAAAAATGATTGGTCCCGTGTTGCGACAAAGTGTTACAACAGTGGAGGTTGTGCTATGCAATATGTTTACGAACCCACCTATTACATGCTTAATGTTACTAGTGCTGGTGAGGATGGTATTTCTTATCAACCCTGTACAGCTAATTGCATTGGTTATGCTGCCAATGTATTTGCTACTGAGCCCAATGGCCACATACCAGAAGGTTTTAGTTTTAATAATTGGTTTCTTTTGTCCAATGATTCCACTTTGGTGCATGGTAAGGTGGTTTCCAACCAACCATTGCTGGTCAATTGTCTTTTGGCCATTCCTAAGATTTATGGACTAGGCCAATTTTTCTCCTTTAATCAAACGATCGATGGTGTTTGTAATGGAGCTGCTGTGCAGCGTGCACCAGAGGCTCTGAGGTTTAATATTAATGACACCTCTGTCATTCTTGCTGAAGGCTCAATTGTACTTCATACTGCTTTAGGAACAAATTTTTCTTTTGTTTGCAGTAATTCCTCAAATCCTCACTTAGCCACCTTCGCCATACCTCTGGGTGCTACCCAAGTACCCTATTATTGTTTTCTTAAAGTGGATACTTACAACTCCACTGTTTATAAATTCTTGGCTGTTTTACCTCCTACCGTCAGGGAAATTGTCATCACCAAGTATGGTGATGTTTATGTCAATGGGTTTGGTTACTTGCATCTCGGTTTGTTGGATGCTGTCACAATTAATTTCACTGGTCATGGCACTGACGATGACGTTTCTGGTTTTTGGACCATAGCATCGACTAATTTTGTTGATGCACTTATTGAAGTTAAAGGAACTGCCATTCAGCGTATTCTTTATTGTGATG---ATCCCGTTAGCCAACTCAAGTGTTCTCAGGTTTCTTTTGACCTTGACGATGGTTTTTACCCTATTTCTTCTACAAACCTTCTGAGTCATGAACAGCCAACTTCTTTTGTTACTTTGCCATCATTTAATGATCATTCTTTTGTTAATATTACTGTCTCTGCTGCTTTTGGTGGTCATAGTGGTGCCAACCTTATTGCATCTGACACTACTATCAATGGGTTTAGTTCTTTCTGTGTTGACACTAGACAATTTACCATTTCACTGTTTTATAATGTTACAAACAGTTATGGTTATGTGTCTAACTCACAGGACAGTAATTGCCCTTTCACCTTGCAATCTGTTAATGATTACCTGTCTTTTAGCAAATTTTGTGTTTCTACCAGCCTTTTGGCTAGTGCCTGTACCATAGATCTTTTTGGTTACCCTGAGTTTGGTAGTGGTGTTAAATTCACGTCCCTTTACTTTCAATTCACAAAGGGTGAGTTGATTACTGGCACGCCTAAACCACTTGAAGGTGTTACGGACGTTTCTTTTATGACTCTGGATGTGTGTACCAAGTATACTATCTATGGCTTTAAAGGTGAGGGTATCATTACCCTTACAAATTCTAGCTTTTTGGCAGGTGTTTATTATACATCTGATTCTGGACAGTTGCTAGCTTTTAAGAATGTCACTAGTGGTGCTGTTTATTCTGTTACGCCATGTTCTTTTTCAGAGCAGGCTGCATATGTTGATGATGATATAGTGGGTGTTATTTCTAGTTTGTCTAGCTCCACTTTTAACAGTACTAGGGAGTTGCCTGGTTTCTTCTACCATTCTAATGATGACTCTAATTGTACAGAGCCTGTGTTGGTGTATAGTAACATTGGTGTTTGTAAATCTGGCAGTATTGGCTATGTCCCATCTCAGTCTGGCCAAGTCAAGATTGCACCCATGGTTACTGGGAATATTAGTATTCCCACCAACTTTAGTATGAGTATTAGGACAGAATATTTACAGCTTTACAACACGCCTGTTAGTGTTGATTGTGCTACATATGTTTGTAATGGTAACTCTCGTTGTAAACAATTACTCACCCAGTACATTGCAGCATGTAAGACTATAGAGTCAGCATTACAACTCAGCGCTAGGCTTGAGTCTGCTGAAGTTAACTCTATGCTTACTATTTCTGAAGAGGCTCTACAGTTAGCTACCATCAGTTCGTTTAATGGTGATGGATATAATTTTACTAATGTGCTGGGTGTTTCCGTTCGTGATCCTGCAAGTGGCAGGATGGTACAAAAAAGGTCTTTTATTGAAGACCTGCTTTTTAATAAAGTGGTTACTAATGGCCTTGGTACTGTTGATGAAGACTATAAGCGCTGTTCTAATGGCCGCTCTGTGGCAGATTTAGTCTGTGCGCAGTATTACTCTGGTGTCATGGTACTACCTGGTGTTGTTGACGCTGAGAAGCTTCATATGTATAGTGCGTCTCTCATCGGTGGTATGGTGCTAGGAGGTTTTACTGCAGCAGCGGCATTGCCTTTTAGCTATGCTGTTCAAGCGAGACTCAATTATCTTGCTCTACAGACGGATGTTCTACAGCGGAACCAGCAATTGCTTGCTGAGTCTTTTAACTCTGCTATTGGTAATATAACCTCAGCCTTTGAGAGTGTTAAAGAGGCTATTAGTCAAACTTCTAAGGGTTTGAACACTGTGGCTCATGCGCTTACTAAGGTTCAAGAGGTTGTTAATTCGCAGGGTGCAGCTTTGACCCAACTTACCGTACAGCTGCAACACAACTTCCAAGCCATTTCTAGTTCTATTGATGACATTTATTCCCGACTGGACATTCTTTCAGCCGATGTTCAGGTTGACCGTCTCATCACCGGCAGATTATCAGCACTTAATGCTTTTGTTGCTCAAACCCTCACTAAGTATACTGAGGTTCAGGCTAGCAGGAAGCTAGCACAGCAAAAGGTTAATGAGTGCGTTAAATCGCAATCTCAGCGTTATGGTTTTTGCGGTGGTGATGGCGAGCACATTTTCTCTCTGGTACAGGCAGCACCTCAGGGCCTGCTGTTTTTACATACAGTACTTGTACCGGGCGATTTTGTAGATGTTATTGCCATCGCTGGCTTATGCGTTAACGATGAAATTGCCTTGACTCTACGTGAGCCTGGCTTAGTCTTGTTTACGCATGAACTTCAAAATCATACTGCGACGGAATATTTTGTTTCAACGCGACGTATGTTTGAACCTAGAAAACCTACCGTTAGTGATTTTGTTCAAATTGAGAGTTGTGTGGTCACCTATGTCAATTTGACTAGGGACCAACTACCAGATGTAATCCCAGATTACATCGATGTTAACAAAACACTTGATGAGATTTTAGCTTCTCTGCCCAATAGAACTGGTCCAAGCCTTCCTTTAGATGTTTTTAATGCCACTTATCTTAATCTCACTGGTGAAATTGCAGATTTAGAGCAGCGTTCAGAGTCTCTCCGTAATACTACAGAAGAGCTCCAAAGTCTTATATATAATATCAACAACACACTAGTTGACCTTGAGTGGCTCAACCGAGTTGAGACATATATCAAGTGGCCGTGGTGGGTTTGGTTGATTATTTTTATTGTTCTCATCTTTGTTGTGTCATTATTAGTGTTCTGCTGCATTTCCACGGGTTGTTGTGGATGCTGCGGCTGCTGTGGTGCTTGTTTTTCAGGTTGTTGTAGGGGTCCTAGACTTCAACCTTACGAAGCTTTTGAAAAGGTCCACGTGCAGTGA
>SDSX16-NEW-P10-1
ATGAAGTCTTTAACTTACTTCTGGTTGTTCTTACCAGTACTTTCAACACTTAGCCTACCACAAGATGTCACCAGGTGCTCAGCTAACACTAATTTTAGGCGGTTCTTTTCAAAATTTAATGTTCAGGCGCCTGCAGTTGTTGTAGTGGGCGGTTATCTACCTATTGGTGAAAACCAGGGTGTCAATTCAACTTGGTACTGTGCTGGCCAACATCCAA-CTGCTAGTGGCGTTCATGGTATCTTTGTTAGCCATATTAGAGGTGGTCATGGCTTTGAGATTGGCATTTCGCAAGAGCCTTTTGACCCTAGTGGTTACCAGCTTTATTTACATAAGGCTACTAACG------------GTAACACTAATGCTACTGCGCGACTGCGCATTTGCCAGTTTCCCAGCATTAAAACATTGGGCCCCACTGCTAATAATGATGTTACAACAGGTCGTAATTGCCTATTTAACAAAGCCATCCCAGCTCATATGAGTGA------ACATAGTGTTGTCGGCATAACATGGGATAATGATCGTGTCACTGTCTTTTCTGACAAGATCTATTATTTTTATTTTAAAAATGATTGGTCCCGTGTTGCGACAAAGTGTTACAACAGTGGAGGTTGTGCTATGCAATATGTTTACGAACCCACCTATTATATGCTTAATGTTACTAGTGCTGGTGAGGATGGTATTTCTTATCAACCCTGTACAGCTAATTGCATTGGTTATGCTGCCAATGTATTTGCTACTGAGCCCAATGGCCACATACCAGAAGGTTTTAGTTTTAATAATTGGTTTCTTTTGTCCAATGATTCCACTTTGGTGCATGGTAAGGTGGTTTCCAACCAACCATTGTTGGTCAATTGTCTTTTGGCCATTCCTAAGATTTATGGACTAGGCCAATTTTTCTCCTTTAATCAAACGATGGATGGCGTTTGTAATGGAGCTGCTGCGCAGCGTGCACCAGAGGCTCTGAGGTTTAATATTAATGACACCTCTGTCATTCTTGCTGAAGGCTCAATTGTACTTCACACTGCTTTAGGAACAAATCTTTCTTTTGTTTGCAGTAATTCTTCAAACCCTCATTTAGCTACCTTCGCCATACCTCTGGGTGCTACCCAAGTACCCTATTATTGTTTTCTTAAAGTGGATACTTACAACTCCACTGTTTATAAATTTTTGGCTGTTTTACCTCCTACCGTCAGGGAAATTGTCATCACCAAGTATGGTGATGTTTATGTCAATGGGTTTGGATACTTGCATCTCGGTTTGTTGGATGCTGTCACAATTAATTTCACTGGTCATGGCACTGACGATGATGTTTCTGGTTTTTGGACCATAGCATCGACTAATTTTGTTGATGCACTCATCGAAGTTCAAGGAACTGCCATTCAGCGTATTCTTTATTGTGATG---ATCCTGTTAGCCAACTCAAGTGTTCTCAGGTTGCTTTTGACCTTGACGATGGTTTTTACCCTATTTCTTCTAGAAACCTTCTGAGTCATGAACAGCCAATTTCTTTTGTTACTCTGCCATCATTTAATGATCATTCTTTTGTTAACATTACTGTCTCTGCTTCCTTTGGTGGTCATAGTGGTGCCAACCTTATTGCATCTGACACTACTATCAATGGGTTTAGTTCTTTCTGTGTTGACACTAGACAATTTACCATTTCACTGTTTTATAACGTTACAAACAGTTATGGTTATGTGTCTAACTCACAGGACAGTAATTGCCCTTTCACCTTGCAATCTATTAATGATTACCTGTCTTTTAGCAAATTTTGTGTTTCCACCAGCCTTTTGGCTAGTGCCTGTACCATAGATCTTTTTGGTTACCCTGATTTTGGTAGTGTTGTTAAGTTTACGTCCCTTTACTTTCAATTCACAAAGGGTGAGTTGATTACTGGCACGCCTAAACCACTTGAAGGTGTCACGGACGTTTCTTTTATGACTCTGGATGTGTGTACCAAGTATACTATCTATGGCTTTAAAGGTGAGGGTATCATTACCCTTACAAATTCTAGCTTTTTGGCAGGTGTTTATTACACATCTGATTCTGGACAGTTGTTAGCCTTTAAGAATGTCACTAGTGGTGCTGTTTATTCTGTTACGCCATGTTCTTTTTCAGAGCAGGCTGTATATGTTGATGATGATATAGTGGGTGTTATTTCTAGTTTGTCTAACTCCACTTTTAACAGTACTAGGGAGTTGCCTGGTTTCTTCTACCATTCTAATGATGGCTCTAATTGTACAGAGCCTGTGTTGGTGTATAGTAACATAGGTGTTTGTAAATCTGGCAGTATTGGCTACGTCCCTTCTCAGTCTGGCCAAGTCAAGATTGCACCCACGGTTACTGGGAATATCAGTATTCCCACCAACTTTAGTATGAGTATTAGGACAGAATATTTACAGCTTTACAACACGCCTGTTAGTGTTGATTGTTCCACATATGTTTGTAATGGTAACTCTCGTTGTAAACAATTACTCACCCAGTACACTGCAGCATGTAAGACCATAGAGTCAGCATTACAACTCAGCGCTAGGCTTGAGTCTGTTGAAGTTAACTCTATGCTTACTATTTCTGAAGAGGCTCTACAGTTAGCTACCATTGGTTCGTTTAATGGTGATGGATATAATTTTACTAATGTGCTGGGTGTTTCTGTGTATGATCCTGCAAGTGGCAGGGTGGTACAAAAAAGGTCTTTTATTGAAGACCTGCTTTTTAATAAAGTGGTTACTAATGGCCTTGGTACTGTTGATGAAGACTATAAGCGCTGTACTAATGGTCGCTCTGTGGCAGATCTAGTCTGTGCACAGTATTACTCTGGTGTCATGGTACTACCTGGTGTTGTTGACGCTGAGAAGCTTCACATGTATAGTGCGTCTCTCATCGGTGGTATGGTGCTAGGAGGTTTTACTTCTGCAGCGGCATTGCCTTTTAGCTATGCTGTTCAAGCTAGACTCAATTATCTTGCTCTACAGACGGATGTTCTACAGCGGAACCAGCAATTGCTTGCTGAGTCTTTTAACTCTGCTATTGGTAATATAACTTCAGCCTTTGAGAGTGTTAAAGAGGCTATTAGTCAAACTTCCAAGGGTTTGAACACTGTGGCTCATGCGCTTACTAAGGTTCAAGAGGTTGTTAACTCGCAGGGTGCAGCTTTGACTCAACTTACCGTACAGCTGCAACACAACTTCCAAGCCATTTCTAGTTCTATTGATGACATTTACTCTCGACTGGACATTCTTTCAGCCGATGTTCAGGTTGACCGTCTCATCACCGGCAGGTTATCAGCACTTAATGCTTTTGTTTCTCAAACCCTCACTAAGTATACTGAGGTTCAGGCTAGCAGGAAGCTAGCACAGCAAAAGGTTAATGAGTGCGTTAAATCGCAATCTCAGCGTTATGGTTTTTGTGGTGGTGATGGCGAGCACATTTTCTCCCTGGTTCAGGCAGCACCTCAGGGCCTGCTGTTTTTACATACAGTACTTGTACCGGGTGATTTTGTAGATGTTATTGCCATCGCTGGCTTATGCGTTAACGATGAAATTGCCTTGACTCTACGTGAGCCTGGCTTAGTCTTGTTTACGCATGAACTTCAAAATCATACTGCGACGGAATATTTTGTTTCATCGCGACGTATGTTTGAACCTAGAAAACCTACCGTTAGTGATTTTGTTCAAATTGAGAGTTGTGTGGTCACCTATGTCAATTTGACTAGAGACCAACTACCAGATGTAATCCCAGATTACATCGATGTTAACAAAACACTTGATGAGATTTTAGCTTCTCTGCCCAATAGAACTGGTCCAAGTCTTCCTTTAGATGTTTTTAATGCCACTTATCTTAATCTCACTGGTGAAATTGCAGATTTAGAGCAGCGTTCAGAGTCTCTCCGTAATACTACAGAGGAGCTCCGAAGTCTTATATATAATATCAACAACACACTAGTTGACCTTGAGTGGCTCAACCGAGTTGAGACATATATCAAGTGGCCGTGGTGGGTTTGGTTGATTATTTTCATTGTTCTCATCTTTGTTGTGTCATTACTAGTGTTCTGCTGCATTTCCACGGGTTGTTGTGGATGCTGCGGCTGCTGCTGTGCTTGTTTTTCAGGTTGTTGTAGGGGTCCTAGACTTCAACCTTACGAAGTTTTTGAAAAGGTCCACGTGCAGTGA
>YN144
ATGAAGTCTTTAACCTACTTCTGGTTGTTCTTACCAGTACTTTCAACACTTAGCCTACCACAAGATGTCACCAGGTGCTCAGCTAACACTAATTTTAGGCGGTTCTTTTCAAAATTTAATGTTCAGGCGCCTGCAGTTGTTGTACTGGGCGGTTATCTACCTATTGGTGAAAACCAGGGTGTCAATTCAACTTGGTACTGTGCTGGCCAACATCCAA-CTGCTAGTGGCGTTCATGGTATCTTTCTTAGCCATATTAGAGGTGGTCATGGCTTTGAGATTGGCATTTCGCAAGAGCCTTTTGACCCTAGTGGTTACCAGCTTTATTTACATAAGGCTACTAACG------------GTAACACTAATGCTACTGCGCGACTGCGCATTTGCCAGTTTCCTAGCATTAAAACATTGGGCCCCACTGCTAATAATGATGTTACA------CGTAACTGCCTATTTAACAAAGCCATCCCAGCTCATATGAGTGA------ACATAGTGTTGTCGGCATAACATGGGATAATGATCGTGTCACTGTCTTTTCTGACAAGATCTATTATTTTTATTTTAAAAATGATTGGTCCCGTGTTGCGACAAAGTGTTACAACAGTGGAGGTTGTGCTATGCAATATGTTTACGAACCCACCTATTACATGCTTAATGTTACTAGTGCTGGTGAGGATGGTATTTCTTATCAACCCTGTACAGCTAATTGCATTGGTTATGCTGCCAATGTATTTGCTACTGAGCCCAATGGCCACATACCAGAAGGTTTTAGTTTTAATAATTGGTTTCTGTTGTCCAATGATTCCACTTTGGTGCATGGTAAGGTGGTTTCCAACCAACCATTGTTGGTCAATTGTCTTTTGGCCATTCCTAAGATTTATGGACTAGGCCAATTTTTCTCTTTTAATCAAACGATCGATGGTGTTTGTAATGGAGCTGCTGTGCAGCGTGCACCAGAGGCTCTGAGGTTTAATATTAATGACACCTCTGTCATTCTTGCTGAAGGCTCAATTGTACTTCATACTGCTTTAGGAACAAATTTTTCTTTTGTTTGCAGTAGTTCCTCAGATCCTCACTTAGCCACCTTCGCCATACCTCTGGGTGCTATCCAAGTACCCTATTATTGTTTTCTTAAAGTGGATACTTACAACTCCACTGTTTATAAATTCTTGGCTGTTTTACCTCCTACCGTCAGGGAAATTGTCATCACCAAGTATGGTGGTGTTTATGTTAATGGGTTTGGCTACTTGCATCTTGGTTTGTTGGATGCTGTCACAGTTAATTTCACTGCTCATGGCACTGACGATGACGTTTCTGGTTTTTGGACCATAGCATCGACTAATTTTGTTGATGCACTTATCGAAGTTCAAGGAACTGCCATTCAGCGTATTCTTTATTGTGATG---ATCCTGTTAGCCAACTCAAGTGTTCTCAGGTTTCATTTGACCTTGACGATGGTTTTTACCCCATTTCCTCTACAAACCTTCTGAGTTATGAACAGCCAACTTCTTTTGTTACTTTGCCATCATTTAATGATCATTCTTTTGTTAATATTACTGTCTCTGCTGCTTTTGGTGGTCATAGTGGTGCCAACCTTATTGCATCTGACACTACTATCAATGGGTTTAGTTCTTTCTGTGTTGACACTAGACAATTTACCATTTCACTGTTTTATAATGTTACAAACAGTTATGGTTATGTGTCTAAATCACAGGACAGTAATTGCCCTTTCACCTTGCAATCTGTTAATGATTACCTGTCTTTTAGCAAATTTTGTGTTTCTACCAGCCTTTTGGCTAGTGCCTGTACCATAGATCTCTTTGGTTACCCTGAGTTTGGTAGTGGTGTTAAGTTCACGTCCCTTTACTTTCAATTCACAAAGGGTGAGTTGATTACTGGCACGCCTAAACCACTTGAAGGTGTTACGGACGTTTCTTTTATGACTCTGGATGTGTGTACCAAGTATACTATCTATGGCTTTAAAGGTGAGGGTATCATTACCCTTACAAATTCTAGCTTTTTGGCAGGTTTTTATTATACATCTGATTCTGGACAGTTGTTAGCTTTTAAGAATGTCACTAGTGGTGCTGTTTATTCTGTTACGCCATGTTCTTTTTCAGAGCAGGCTGCATATGTTGATGATGATATAGTGGGTGTTATTTCTAGTTTGTCTAGATCCACTTTTAACAGTACTAGGGAGTTGCCTGGTTTCTTCTACCATTCTAATGATGGCTCTAATTGTACAGAGCCTGTGTTGGTGTATAGTAACATAGGTGTTTGTAAATCTGGCAGTATTGGCTACGTCCCATCTCAGTCTGGCCAAGTCAAGATTGCACCCACGGTTAATGGGAATATTAGTATTCCCACCAACTTTAGTATGAGTATTAGGACAGAATATTTACAGCTTTACAACACGCCTGTTAGTGTTGATTGTGCTACATATGTTTGTAATGGTAACTCTCGTTGTAAACAATTACTCACCCATTACACTGCAGCATGTAAGACCATAGAGTCAGCATTACAACTCAGCGCTAGGCTTGAGTCTGCTGAAGTCAACTCTATGCTTACTATTTCTGAAGAGGCTCTACAGTTAGCTACCATCAGTTCGTTTAATGGTGATGGATATAATTTTACTAATGTGCTGGGTGTTTCCGTGTATGACCCTGCAAGTGGCAGGGTGGTACAAAAAAGGTCTTTCATTGAAGACCTGCTTTTTAATAAAGTGGTTACTAATGGCCTTGGTACTGTTGATGAAGACTATAAGCGCTGTTCTAATGGCCGCTCTGTGGCAGATTTAGTCTGTGCGCAGTATTACTCTGGTGTCATGGTACTACCTGGTGTTGTTGACGCTGAGAAGCTTCATATGTATAGTGCGTCTCTCATCGGTGGTATGGTGCTAGGAGGTTTTACTGCAGCAGCGGCATTGCCTTTTAGCTATGCTGTTCAAGCGAGACTCAATTATCTTGCTCTACAGACGGATGTTCTACAGCGGAACCAGCAATTGCTTGCTGAGTCTTTTAATTCTGCTATTGGTAATGTAACTTCAGCCTTTGAGAGTGTTAAAGAGGCTATTAGTCAAACTTCTAAGGGTTTGAACACTGTGGCTCATGCGCTTACTAAGGTCCAAGAGGTTGTTAATTCGCAGGGTGCAGCTTTGACCCAACTTACCGTACAGCTGCAACACAACTTCCAAGCCATTTCTAGTTCTATTGATGACATTTACTCCCGACTTGACATTCTTTCAGCCGATGTTCAGGTAGACCGTCTCATCACCGGCAGATTATCAGCACTTAATGCTTTTGTTGCTCAAACCCTTACTAAGTATACTGAGGTTCAGGCTAGCAGGAAACTAGCACAGCAAAAGGTTAATGAGTGCGTTAAATCGCAATCTCAGCGTTACGGTTTTTGTGGTGGTGATGGCGAGCACATTTTCTCTCTGGTACAGGCCGCACCTCAAGGCCTGCTGTTCTTACACACAGTACTTGTACCGGGTGATTTTGTAAATGTTATTGCCATCGCTGGCTTATGTGTTAACGATGAAATTGCCCTGACTCTACGTGAGCCTGGCTTAGTCTTGTTTACGCATGAACTTCAAAAT---ACTGCGACGGAATATTTTGTTTCATCGCGACGTATGTATGAACCTAGAAAACCTACCGTTGGTGATTTTGTTCAAATTGAGAGTTGTGTGGTCACCTATGTCAATTTGACTAGAGACCAACTACCAGATGTAATCCCAGATTACATCGATGTTAACAAAACACTTGATGAGATTTTAGCTTCTCTGCCCAATAGAACTGGTCCAAGTCTTTCTCTAGATGTTTTTAATGCCACTTATCTTAATCTTACTGGTGAAATTGCAGATTTAGAGCAGCGTTCAGAGTCTCTCCGTAATACTACAGAAGAGCTTCAAAGTCTTTTATATAATATCAACAACACACTAGTTGACCTTGAGTGGCTCAACCGAGTTGAGACATATATCAAGTGGCCGTGGTGGGTTTGGTTGATTATTTTTATTGTTCTCATCTTTGTTGTGTCATTACTAGTGTTCTGCTGCATTTCCACGGGTTTTTGTGGATGCTGCGGCTGCTGTGGTGCTTGTTTTTCAGGTTGTTGTAGGGGTCCTAGACTTCAACCTTATGAAGCTTTTGAAAAGGTCCACGTGCAGTGA
>YN15
ATGAAGTCTTTAACCTACTTCTGGTTGTTCTTACCAGTACTTTCAACACTTAGCCTACCACAAGATGTCACCAGGTGCTCAGCTAACACTAATTTTAGGCGGTTCTTTTCAAAATTTAATGTTCAGGCGCCTGCAGTTGTTGTACTGGGCGGTTATCTACCTATTGGTGAAAACCAGGGTGTCAATTCAACTTGGTACTGTGCTGGCCAACATCCAA-CTGCTAGTGGCGTTCATGGTATCTTTCTTAGCCATATTAGAGGTGGTCATGGCTTTGAGATTGGCATTTCGCAAGAGCCTTTTGACCCTAGTGGTTACCAGCTTTATTTACATAAGGCTACTAACG------------GTAACACTAATGCTACTGCGCGACTGCGCATTTGCCAGTTTCCTAGCATTAAAACATTGGGCCCCACTGCTAATAATGATGTTACAACAGGTCGTAACTGCCTATTTAACAAAGCCATCCCAGCTCATATGAGTGA------ACATAGTGTTGTCGGCATAACATGGGATAATGATCGTGTCACTGTCTTTTCTGACAAGATCTATTATTTTTATTTTAAAAATGATTGGTCCCGTGTTGCGACAAAGTGTTACAACAGTGGAGGTTGTGCTATGCAATATGTTTACGAACCCACCTATTACATGCTTAATGTTACTAGTGCTGGTGAGGATGGTATTTCTTATCAACCCTGTACAGCTAATTGCATTGGTTATGCTGCCAATGTATTTGCTACTGAGCCCAATGGCCACATACCAGAAGGTTTTAGTTTTAATAATTGGTTTCTGTTGTCCAATGATTCCACTTTGGTGCATGGTAAGGTGGTTTCCAACCAACCATTGTTGGTCAATTGTCTTTTGGCCATTCCTAAGATTTATGGACTAGGCCAATTTTTCTCCTTTAATCAAACGATCGATGGTGTTTGTAATGGAGCTGCTGTGCAGCGTGCACCAGAGGCTCTGAGGTTTAATATTAATGACACCTCTGTCATTCTTGCTGAAGGCTCAATTGTACTTCATACTGCTTTAGGAACAAATTTTTCTTTTGTTTGCAGTAGTTCCTCAGATCCTCACTTAGCCACCTTCGCCATACCTCTGGGTGCTATCCAAGTACCCTATTATTGTTTTCTTAAAGTGGATACTTACAACTCCACTGTTTATAAATTCTTGGCTGTTTTACCTCCTACCGTCAGGGAAATTGTCATCACCAAGTATGGTGATGTTTATGTTAATGGGTTTGGCTACTTGCATCTTGGTTTGTTGGATGCTGTCACAGTTAATTTCACTGGTCATGGCACTGACGATGACGTTTCTGGTTTTTGGACCATAGCATCGACTAATTTTGTTGATGCACTTATCGAAGTTCAAGGAACTGCCATTCAGCGTATTCTTTATTGTGATG---ATCCTGTTAGCCAACTCAAGTGTTCTCAGGTTTCATTTGACCTTGACGATGGTTTTTACCCCATTTCCTCTACAAACCTTCTGAGTTATGAACAGCCAACTTCTTTTGTTACTTTGCCATCATTTAATGATCATTCTTTTGTTAATATTACTGTCTCTGCTGCTTTTGGTGGTCATAGTGGTGCCAACCTTATTGCATCTGACACTACTATCAATGGGTTTAGTTCTTTCTGTGTTGACACTAGACAATTTACCATTTCACTGTTTTATAATGTTACAAACAGTTATGGTTATGTGTCTAAATCACAGGACAGTAATTGCCCTTTCACCTTGCAATCTGTTAATGATTACCTGTCTTTTAGCAAATTTTGTGTTTCTACCAGCCTTTTGGCTAGTGCCTGTACCATAGATCTCTTTGGTTACCCTGAGTTTGGTAGTGGTGTTAAGTTCACGTCCCTTTACTTTCAATTCACAAAGGGTGAGTTGATTACTGGCACGCCTAAACCACTTGAAGGTGTTACGGACGTTTCTTTTATGACTCTGGATGTGTGTACCAAGTATACTATCTATGGCTTTAAAGGTGAGGGTATCATTACCCTTACAAATTCTAGCTTTTTGGCAGGTTTTTATTATACATCTGATTCTGGACAGTTGTTAGCTTTTAAGAATGTCACTAGTGGTGCTGTTTATTCTGTTACGCCATGTTCTTTTTCAGAGCAGGCTGCATATGTTGATGATGATATAGTGGGTGTTATTTCTAGTTTGTCTAGCTCCACTTTTAACAGTACTAGGGAGTTGCCTGGTTTCTTCTACCATTCTAATGATGGCTCTAATTGTACAGAGCCTGTGTTGGTGTATAGTAACATAGGTGTTTGTAAATCTGGCAGTATTGGCTACGTCCCATCTCAGTCTGGCCAAGTCAAGATTGCACCCACGGTTACTGGGAATATTAGTATTCCCACCAACTTTAGTATGAGTATTAGGACAGAATATTTACAGCTTTACAACACGCCTGTTAGTGTTGATTGTGCTACATATGTTTGTAATGGTAACTCTCGTTGTAAACAATTACTCACCCAGTACACTGCAGCATGTAAGACCATAGAGTCAGCATTACAACTCAGCGCTAGGCTTGAGTCTGCTGAAGTCAACTCTATGCTTACTATTTCTGAAGAGGCTCTACAGTTAGCTACCATCAGTTCGTTTAATGGTGATGGATATAATTTTACTAATGTGCTGGGTGTTTCCGTGTATGACCCTGCAAGTGGCAGGGTGGTACAAAAAAGGTCTTTCATTGAAGACCTGCTTTTTAATAAAGTGGTTACTAATGGCCTTGGTACTGTTGATGAAGACTATAAGCGCTGTTCTAATGGCCGCTCTGTGGCAGATTTAGTCTGTGCGCAGTATTACTCTGGTGTCATGGTACTACCTGGTGTTGTTGACGCTGAGAAGCTTCACATGTATAGTGCGTCTCTCATCGGTGGTATGGTGCTAGGAGGTTTTACTGCAGCAGCGGCATTGCCTTTTAGCTATGCTGTTCAAGCGAGACTCAATTATCTTGCTCTACAGACGGATGTTCTACAGCGGAACCAGCAATTGCTTGCTGAGTCTTTTAATTCTGCTATTGGTAATATAACTTCAGCCTTTGAGAGTGTTAAAGAGGCTATTAGTCAAACTTCTAAGGGTTTGAACACTGTGGCTCATGCGCTTACTAAGGTCCAAGAGGTTGTTAATTCGCAGGGTGCAGCTTTGACCCAACTTACCGTACAGCTGCAACACAACTTCCAAGCCATTTCTAGTTCTATTGATGACATTTACTCCCGACTTGACATTCTTTCAGCCGATGTTCAGGTAGACCGTCTCATCACCGGCAGATTATCAGCACTTAATGCTTTTGTTGCTCAAACCCTTACTAAGTATACTGAGGTTCAGGCTAGCAGGAAGCTAGCACAGCAAAAGGTTAATGAGTGCGTTAAATCGCAATCTCAGCGTTACGGTTTTTGTGGTGGTGATGGCGAGCACATTTTCTCTCTGGTACAGGCCGCACCTCAAGGCCTGCTGTTCTTACACACAGTACTTGTACCGGGTGATTTTGTAAATGTTATTGCCATCGCTGGCTTATGTGTTAACGATGAAATTGCCCTGACTCTACGTGAGCCTGGCTTAGTCTTGTTTACGCATGAACTTCAAAAT---ACTGCGACGGAATATTTTGTTTCATCGCGACGTATGTATGAACCTAGAAAACCTACCGTTGGTGATTTTGTTCAAATTGAGAGTTGTGTGGTCACCTATGTCAATTTGACTAGAGACCAACTACCAGATGTAATCCCAGATTACATCGATGTTAACAAAACACTTGATGAGATTTTAGCTTCTCTGCCCAATAGAACTGGTCCAAGTCTTTCTCTAGATGTTTTTAATGCCACTTATCTTAATCTTACTGGTGAAATTGCAGATTTAGAGCAGCGTTCAGAGTCTCTCCGTAATACTACAGAAGAGCTTCAAAGTCTTATATATAATATCAACAACACACTAGTTGACCTTGAGTGGCTCAACCGAGTTGAGACATATATCAAGTGGCCGTGGTGGGTTTGGTTGATTATTTTTATTGTTCTCATCTTTGTTGTGTCATTACTAGTGTTCTGCTGCATTTCCACGGGTTGTTGTGGATGCTGCGGCTGCTGTGGTGCTTGTTTTTCAGGTTGTTGTAGGGGTCCTAGACTTCAACCTTACGAAGCTTTTGAAAAGGTCCACGTGCAGTGA
>YN1
ATGAAGTCTTTAACCTACTTCTGGTTGTTCTTACCAGTACTTTCAACACTTAGCCTACCACAAGATGTCACCAGGTGCTCAGCTAACACTAATTTTAGGCGGTTCTTTTCAAAATTTAATGTTCAGGCGCCTGCAGTTGTTGTACTGGGCGGTTATCTACCTATTGGTGAAAACCAGGGTGTCAATTCAACTTGGTACTGTGCTGGCCAACATCCAA-CTGCTAGTGGCGTTCATGGTATCTTTCTTAGCCATATTAGAGGTGGTCATGGCTTTGAGATTGGCATTTCGCAAGAGCCTTTTGACCCTAGTGGTTACCAGCTTTATTTACATAAGGCTACTAACG------------GTAACACTAATGCTACTGCGCGACTGCGCATTTGCCAGTTTCCTAGCATTAAAACATTGGGCCCCACTGCTAATAATGATGTTACAACAGGTCGTAACTGCCTATTTAACAAAGCCATCCCAGCTCATATGAGTGA------ACATAGTGTTGTCGGCATAACATGGGATAATGATCGTGTCACTGTCTTTTCTGACAAGATCTATTATTTTTATTTTAAAAATGATTGGTCCCGTGTTGCGACAAAGTGTTACAACAGTGGAGGTTGTGCTATGCAATATGTTTACGAACCCACCTATTACATGCTTAATGTTACTAGTGCTGGTGAGGATGGTATTTCTTATCAACCCTGTACAGCTAATTGCATTGGTTATGCTGCCAATGTATTTGCTACTGAGCCCAATGGCCACATACCAGAAGGTTTTAGTTTTAATAATTGGTTTCTGTTGTCCAATGATTCCACTTTGGTGCATGGTAAGGTGGTTTCCAACCAACCATTGTTGGTCAATTGTCTTTTGGCCATTCCTAAGATTTATGGACTAGGCCAATTTTTCTCCTTTAATCAAACGATCGATGGTGTTTGTAATGGAGCTGCTGTGCAGCGTGCACCAGAGGCTCTGAGGTTTAATATTAATGACACCTCTGTCATTCTTGCTGAAGGCTCAATTGTACTTCATACTGCTTTAGGAACAAATTTTTCTTTTGTTTGCAGTAGTTCCTCAGATCCTCACTTAGCCACCTTCGCCATACCTCTGGGTGCTATCCAAGTACCCTATTATTGTTTTCTTAAAGTGGATACTTACAACTCCACTGTTTATAAATTCTTGGCTGTTTTACCTCCTACCGTCAGGGAAATTGTCATCACCAAGTATGGTGATGTTTATGTCAATGGGTTTGGCTATTTGCATCTCGGTTTGTTGGATGCTGTCACAGTTAATTTCACTGGTCATGGCACTGACGATGACGTTTCTGGTTTTTGGACCATAGCATCGACTAATTTTGTTGATGCACTTATCGAAGTTCAAGGAACTGCCATTCAGCGTATTCTTTATTGTGATG---ATCCTGTTAGCCAACTCAAGTGTTCTCAGGTTTCATTTGACCTTGACGATGGTTTCTACCCTATTTCTTCTAGAAACCTTCTGAGTTATGAACAGCCAACTTCTTTTGTTACTTTGCCATCATTTAATGATCATTCTTTTGTTAATATTACTGTCTCTGCTGCTTTTGGTGGTCATAGTGGTGCCAACCTTATTGCATCTGACACTACTATCAATGGGTTTAGTTCTTTCTGTGTTGACACTAGACAATTTACCATTTCACTGTTTTATAATGTTACAAACAGTTATGGTTATGTGTCTAAATCACAGGACAGTAATTGCCCTTTCACCTTGCAATCTGTTAATGATTACCTGTCTTTTAGCAAATTTTGTGTTTCTACCAGCCTTTTGGCTAGTGCCTGTACCATAGATCTCTTTGGTTACCCTGAGTTTGGTAGTGGTGTTAAGTTCACGTCCCTTTACTTTCAATTCACAAAGGGTGAGTTGATTACTGGCACGCCTAAACCACTTGAAGGTGTTACGGACGTTTCTTTTATGACTCTGGATGTGTGTACCAAGTATACTATCTATGGCTTTAAAGGTGAGGGTATCATTACCCTTACAAATTCTAGCTTTTTGGCAGGTTTTTATTATACATCTGATTCTGGACAGTTGTTAGCTTTTAAGAATGTCACTAGTGGTGCTGTTTATTCTGTTACGCCATGTTCTTTTTCAGAGCAGGCTGCATATGTTGATGATGATATAGTGGGTGTTATTTCTAGTTTGTCTAGCTCCACTTTTAACAGTACTAGGGAGTTGCCTGGTTTCTTCTACCATTCTAATGATGGCTCTAATTGTACAGAGCCTGTGTTGGTGTATAGTAACATAGGTGTTTGTAAATCTGGCAGTATTGGCTACGTCCCATCTCAGTCTGGCCAAGTCAAGATTGCACCCACGGTTACTGGGAATATTAGTATTCCCACCAACTTTAGTATGAGTATTAGGACAGAATATTTACAGCTTTACAACACGCCTGTTAGTGTTGATTGTGCTACATATGTTTGTAATGGTAACTCTCGTTGTAAACAATTACTCACCCAGTACACTGCAGCATGTAAGACCATAGAGTCAGCATTACAACTCAGCGCTAGGCTTGAGTCTGCTGAAGTCAACTCTATGCTTACTATTTCTGAAGAGGCTCTACAGTTAGCTACCATCAGTTCGTTTAATGGTGATGGATATAATTTTACTAATGTGCTGGGTGTTTCCGTGTATGACCCTGCAAGTGGCAGGGTGGTACAAAAAAGGTCTTTCATTGAAGACCTGCTTTTTAATAAAGTGGTTACTAATGGCCTTGGTACTGTTGATGAAGACTATAAGCGCTGTTCTAATGGTCGCTCTGTGGCAGATCTAGTCTGTGCACAGTATTACTCTGGTGTCATGGTACTACCTGGTGTTGTTGACGCTGAGAAGCTTCACATGTATAGTGCGTCTCTCATCGGTGGTATGGTGCTAGGAGGTTTTACTTCTGCAGCGGCATTGCCTTTTAGCTATGCTGTTCAAGCTAGACTCAATTATCTTGCTCTACAGACGGATGTTCTACAGCGGAACCAGCAATTGCTTGCTGAGTCTTTTAACTCTGCTATTGGTAATATAACTTCAGCCTTTGAGAGTGTTAAAGAGGCTATTAGTCAAACTTCCAAGGGTTTGAACACTGTGGCTCATGCGCTTACTAAGGTTCAAGAGGTTGTTAACTCGCATGGTGCAGCTTTGACTCAACTTACCGTACAGCTGCAACACAACTTCCAAGCCATTTCTAGTTCTATTGATGACATTTACTCTCGACTGGACATTCTTTCAGCCGATGTTCAGGTTGACCGTCTCATCACCGGCAGATTATCAGCACTTAATGCTTTTGTTGCTCAAACCCTCACTAAGTATACTGAGGTTCAGGCTAGCAGGAAGCTAGCACAGCAAAAGGTTAATGAGTGCGTTAAATCGCAATCTCAGCGTTATGGTTTTTGTGGTGGTGATGGCGAGCACATTTTCTCTCTGGTACAGGCAGCACCTCAGGGCCTGCTGTTTTTACATACAGTACTTGTACCGGGTGACTTTGTAGATGTTATTGCCATCGCTGGCTTATGCGTTAACGATGAAATTGCCTTGACTCTACGTGAGCCTGGCTTAGTCTTGTTTACGCATGAACTTCAAAATCATACTGCGACGGAATATTTTGTTTCATCGCGACGTATGTTTGAACCTAGAAAACCTACCGTTAGTGATTTTGTTCAAATTGAGAGTTGTGTGGTCACCTATGTCAATTTGACTAGAGACCAACTACCAGATGTAATCCCAGATTACATCGATGTTAACAAAACACTTGATGAGATTTTAGCTTCTCTGCCCAATAGAACTGGTCCAAGTCTTTCTCTAGATGTTTTTAATGCCACTTATCTTAATCTTACTGGTGAAATTGCAGATTTAGAGCAGCGTTCAGAGTCTCTCCGTAATACTACAGAAGAGCTTCAAAGTCTTATATATAATATCAACAACACACTAGTTGACCTTGAGTGGCTCAACCGAGTTGAGACATATATCAAGTGGCCGTGGTGGGTTTGGTTGATTATTTTTATTGTTCTCATCTTTGTTGTGTCATTACTAGTGTTCTGCTGCATTTCCACGGGTTGTTGTGGATGCTGCGGCTGCTGTGGTGCTTGTTTTTCAGGTTGTTGTAGGGGTCCTAGACTTCAACCTTACGAAGCTTTTGAAAAGGTCCACGTGCAGTGA
>USA-Oklahoma1-2015
ATGAAGTCTTTAACCTACTTCTGGTTGTTCTTACCAGTACTTTCAACACTTAGCCTACCACAAGATGTCACCAGGTGCTCAGCTAAGACTAATTTTAGGCGGTTCTTTTCAAAATTTAATGTTCAGGCGCCTGCAGTTGTTGTACTGGGCGGTTATTTACCTATTGGTGAAAACCAGGGTGTCAATTCAACTTGGTACTGTGCTGGCCAACATCCAA-CTGCTAGTGGCGTTCATGGTATCTTTGTTAGCCATATTAGAGGTGGTCATGGCTTTGAGATTGGCATTTCGCAAGAGCCTTTTGACCCTAGTGGTTACCAGCTTTATTTACATAAGGCTACTAACG------------GTAACACTAATGCTACTGCGCGACTGCGCATTTGCCAGTTTCCTAGCATTAAAACATTGGGCCCCACTGCTAATAATGATGTTACAACAGGTCGTAATTGCCTATTTAACAAAGCCATCCCAGCTCATATGAGTGA------ACATAGTGTTGTCGGCATAACATGGGATAATGATCGTGTCACTGTTTTTTCTGACAAGATCTATTATTTTTATTTTAAAAATGATTGGTCCCGTGTTGCGACAAAGTGTTACAACAGTGGAGGTTGTGCTATGCAATATGTTTACGAACCCACCTATTACATGCTTAATGTTACTAGTGCTGGTGAGGATGGTATTTCTTATCAACCCTGTACAGCTAATTGCATTGGTTATGCTGCCAATGTATTTGCTACTGAGCCCAATGGCCACATACCAGAAGGTTTTAGTTTTAATAATTGGTTTCTTTTGTCCAATGATTCCACTTTGGTGCATGGTAAGGTGGTTTCCAACCAACCATTGTTGGTCAATTGTCTTTTGGCCATTCCTAAGATTTATGGACTAGGCCAATTTTTCTCCTTTAATCAAACGATCGATGGTGTTTGTAATGGAGCTGCTGTGCAGCGTGCACCAGAGGCTCTGAGGTTTAATATTAATGACACCTCTGTCATTCTTGCTGAAGGCTCAATTGTACTTCATACTGCTTTAGGAACAAATTTTTCTTTTGTTTGCAGTAATTCCTCAAATCCTCACTTAGCCACCTTCGCCATACCTCTGGGTGCTACCCAAGTACCTTATTATTGTTTTCTTAAAGTGGATATTTACAACTCCACTGTTTATAAATTTTTGGCTGTTTTACCTCCTACCGTCAGGGAAATTGTCATCACCAAGTATGGTGATGTTTATGTCAATGGGTTTGGATACTTGCATCTCGGTTTGTTGGATGCTGTCACAATTAATTTCACTGGTCATGGCACTGACGATGATGTTTCTGGTTTTTGGACCATAGCATCGACTAATTTTGTTGATGCACTCATCGAAGTTCAAGGAACCGCCATTCAGCGTATTCTTTATTGTGATG---ATCCTGTTAGCCAACTCAAGTGTTCTCAGGTTGCTTTTGACCTTGACGATGGTTTTTACCCTATTTCTTCTAGAAACCTTCTGAGTCATGAACAGCCAATTTCTTTTGTTACTCTGCCATCATTTAATGATCATTCTTTTGTTAACATTACTGTATCTGCTTCCTTTGGTGGTCATAGTGGTGCCAACCTTATTGCATCTGACACTACTATCAATGGGTTTAGTTCTTTCTGTGTTGACACTAGACAATTTACCATTTCACTGTTTTATAACGTTACAAACAGTTATGGTTATGTGTCTAAATCACAGTACAGTAATTGCCCTTTCACCTTGCAATCTGTTAATGATTACCTGTCTTTTAGCAAATTTTGTGTTTCCACCAGCCTTTTGGCTAGTGCCTGTACCATAGATCTTTTTGGTTACCCTGAGTTTGGTAGTGATGTTAAGTTTACGTCCCTTTACTTTCAATTCACAAAGGGTGATTTGATTACTGGCACGCCTAAACCACTTGAAGGTGTCACGGACGTTTCTTTTATGACTCTGGATGTGTGTACCACGTATACTATCTATGGCTTTAAAGGTGAGGGTATCATTACCCTTACAAATTCTAGCTTTTTGGCAGGTGTTTATTACACATCTGATTCTGGACAGTTGTTAGCCTTTAAGAATGTCACTAGTGGTGCTGTTTATTCTGTTACGCCATGTTCTTTTTCAGAGCAGGCTGCATATGTTGATGATGATATAGTGGGTGTTATTTCTAGTTTGTCTAGCTCCACTTTTAACAGTACTAGGGAGTTGCCTGGTTTCTTCTACCATTCTAATGATGGCTCTAATTGTACAGAGCCTGTGTTGGTGTATAGTAACATAGGTGTTTGTAAATCTGGCAGTATTGGCTACGTCCCATCTCAGTCTGGCCAAGTCAAGATTGCACCCACGGTTACTGGGAATATTAGTATTCCCACCAACTTTAGTATGAGTATTAGGACAGAATATTTACAGCTTTACAACACGCCTGTTAGTGTTGATTGTGCCACATATGTTTGTAATGGTAACTCTCGTTGTAAACAATTACTCACCCAGTACACTGCAGCATGTAAGACCATAGAGTCAGCATTACAACTCAGCGCTAGGCTTGAGTCTGTTGAAGTTAACTCTATGCTTACTATTTCTGAAGAGGCTCTACAGTTAGCTACCATTAGTTCGTTTAATGGTGATGGATATAATTTTACTAATGTGCTGGGTGTTTCTGTGTATGATCCTGCAAGTGGCAGGGTGGTACAAAAAAGGTCTTTTATTGAAGACCTGCTTTTTAATAAAGTGGTTACTAATGGCCTTGGTACTGTTGATGAAGACTATAAGCGCTGTTCTAATGGTCGCTCTGTGGCAGATCTAGTCTGTGCACAGTATTACTCTGGTGTCATGGTACTACCTGGTGTTGTTGACGCTGAGAAGCTTCACATGTATAGTGCGTCTCTCATCGGTGGTATGGTGCTAGGAGGTTTTACTTCTGCAGCGGCATTGCCTTTTAGCTATGCTGTTCAAGCTAGACTCAATTATCTTGCTCTACAGACGGATGTTCTACAGCGGAACCAGCAATTGCTTGCTGAGTCTTTTAACTCTGCTATTGGTAATATAACTTCAGCCTTTGAGAGTGTTAAAGAGGCTATTAGTCAAACTTCCAAGGGTTTGAACACTGTGGCTCATGCGCTTACTAAGGTTCAAGAGGTTGTTAACTCGCAGGGTGCAGCTTTGACTCAACTTACCGTACAGCTGCAACACAACTTCCAAGCCATTTCTAGTTCTATTGATGACATTTACTCTCGACTGGACATTCTTTCAGCCGATGTTCAGGTTGACCGTCTCATCACCGGCAGATTATCAGCACTTAATGCTTTTGTTGCTCAAACCCTCACTAAGTATACTGAGGTTCAGGCTAGCAGGAAGTTAGCACAGCAAAAGGTTAATGAGTGCGTTAAATCGCAATCTCAGCGTTATGGTTTTTGTGGTGGTGATGGCGAGCACATCTTCTCTCTGGTACAGGCAGCACCTCAGGGCCTGCTGTTTTTACATACAGTACTTGTACCGAGTGATTTTGTAGATGTTATTGCCATCGCTGGCTTATGCGTTAACGATGAAATTGCCTTGACTCTACGTGAGCCTGGCTTAGTCTTGTTTACGCATGAACTTCAAAATCATACTGCGACGGAATATTTTGTTTCATCGCGACGTATGTTTGAACCTAGAAAACCTACCGTTAGTGATTTTGTTCAAATTGAGAGTTGTGTGGTCACCTATGTCAATTTGACTAGAGACCAACTACCAGATGTAATCCCAGATTACATCGATGTTAACAAAACACTTGATGAGATTTTAGCTTCTCTGCCCAATAGAACTGGTCCAAGTCTTCCTTTAGATGTTTTTAATGCCACTTATCTTAATCTCACTGGTGAAATTGCAGATTTAGAGCAGCGTTCAGAGTCTCTCCGTAATACTACAGAGGAGCTCCAAAGTCTTATATATAATATCAACAACACACTAGTTGACCTTGAGTGGCTCAACCGAGTTGAGACATATATCAAGTGGCCGTGGTGGGTTTGGTTGATTATTTTCATTGTTCTCATCTTTGTTGTGTCATTACTAGTGTTCTGCTGCATTTCCACGGGTTGTTGTGGATGCTGCAGCTGCTGCTGTGCTTGTTTCTCAGGTTGTTGTAGGGGTCCTAGACTTCAACCTTACGAAGTTTTTGAAAAGGTCCACGTGCAGTGA
>USA-Colorado-2013
ATGAAGTCTTTAACCTACTTCTGGTTGTTCTTACCAGTACTTTCAACACTTAGCCTACCACAAGATGTCACCAGGTGCTCAGCTAACACTAATTTTAGGCGGTTCTTTTCAAAATTTAATGTTCAGGCGCCTGCAGTTGTTGTACTGGGCGGTTATCTACCTATTGGTGAAAACCAGGGTGTCAATTCAACTTGGTACTGTGCTGGCCAACATCCAA-CTGCTAGTGGCGTTCATGGTATCTTTGTTAGCCATATTAGAGGTGGTCATGGCTTTGAGATTGGCATTTCGCAAGAGCCTTTTGACCCTAGTGGTTACCAGCTTTATTTACATAAGGCTACTAACG------------GTAACACTAATGCTACTGCGCGACTGCGCATTTGCCAGTTTCCTAGCATTAAAACATTGGGCCCCACTGCTAATAATGATGTTACAACAGGTCGTAATTGCCTATTTAACAAAGCCATCCCAGCTCATATGAGTGA------ACATAGTGTTGTCGGCATAACATGGGATAATGATCGTGTCACTGTCTTTTCTGACAAGATCTATTATTTTTATTTTAAAAATGATTGGTCCCGTGTTGCGACAAAGTGTTACAACAGTGGAGGTTGTGCTATGCAATATGTTTACGAACCCACCTATTACATGCTTAATGTTACTAGTGCTGGTGAGGATGGTATTTCTTATCAACCCTGTACAGCTAATTGCATTGGTTATGCTGCCAATGTATTTGCTACTGAGCCCAATGGCCACATACCAGAAGGTTTTAGTTTTAATAATTGGTTTCTTTTGTCCAATGATTCCACTTTGGTGCATGGTAAGGTGGTTTCCAACCAACCATTGTTGGTCAATTGTCTTTTGGCCATTCCTAAGATTTATGGACTAGGCCAATTTTTCTCCTTTAATCAAACGATCGATGGTGTTTGTAATGGAGCTGCTGTGCAGCGTGCACCAGAGGCTCTGAGGTTTAATATTAATGACACCTCTGTCATTCTTGCTGAAGGCTCAATTGTACTTCATACTGCTTTAGGAACAAATTTTTCTTTTGTTTGCAGTAATTCCTCAAATCCTCACTTAGCCACCTTCGCCATACCTCTGGGTGCTACCCAAGTACCTTATTATTGTTTTCTTAAAGTGGATACTTACAACTCCACTGTTTATAAATTTTTGGCTGTTTTACCTCCTACCGTCAGGGAAATTGTCATCACCAAGTATGGTGATGTTTATGTCAATGGGTTTGGATACTTGCATCTCGGTTTGTTGGATGCTGTCACAATTAATTTCACTGGTCATGGCACTGACGATGATGTTTCTGGTTTTTGGACCATAGCATCGACTAATTTTGTTGATGCACTCATCGAAGTTCAAGGAACCGCCATTCAGCGTATTCTTTATTGTGATG---ATCCTGTTAGCCAACTCAAGTGTTCTCAGGTTGCTTTTGACCTTGACGATGGTTTTTACCCTATTTCTTCTAGAAACCTTCTGAGTCATGAACAGCCAATTTCTTTTGTTACTCTGCCATCATTTAATGATCATTCTTTTGTTAACATTACTGTATCTGCTTCCTTTGGTGGTCATAGTGGTGCCAACCTTATTGCATCTGACACTACTATCAATGGGTTTAGTTCTTTCTGTGTTGACACTAGACAATTTACCATTTCACTGTTTTATAACGTTACAAACAGTTATGGTTATGTGTCTAAATCACAGGACAGTAATTGCCCTTTCACCTTGCAATCTGTTAATGATTACCTGTCTTTTAGCAAATTTTGTGTTTCCACCAGCCTTTTGGCTAGTGCCTGTACCATAGATCTTTTTGGTTACCCTGAGTTTGGTAGTGGTGTTAAGTTTACGTCCCTTTACTTTCAATTCACAAAGGGTGAGTTGATTACTGGCACGCCTAAACCACTTGAAGGTGTCACGGACGTTTCTTTTATGACTCTGGATGTGTGTACCAAGTATACTATCTATGGCTTTAAAGGTGAGGGTATCATTACCCTTACAAATTCTAGCTTTTTGGCAGGTGTTTATTACACATCTGATTCTGGACAGTTGTTAGCCTTTAAGAATGTCACTAGTGGTGCTGTTTATTCTGTTACGCCATGTTCTTTTTCAGAGCAGGCTGCATATGTTGATGATGATATAGTGGGTGTTATTTCTAGTTTGTCTAGCTCCACTTTTAACAGTACTAGGGAGTTGCCTGGTTTCTTCTACCATTCTAATGATGGCTCTAATTGTACAGAGCCTGTGTTGGTGTATAGTAACATAGGTGTTTGTAAATCTGGCAGTATTGGCTACGTCCCATCTCAGTCTGGCCAAGTCAAGATTGCACCCACGGTTACTGGGAATATTAGTATTCCCACCAACTTTAGTATGAGTATTAGGACAGAATATTTACAGCTTTACAACACGCCTGTTAGTGTTGATTGTGCCACATATGTTTGTAATGGTAACTCTCGTTGTAAACAATTACTCACCCAGTACACTGCAGCATGTAAGACCATAGAGTCAGCATTACAACTCAGCGCTAGGCTTGAGTCTGTTGAAGTTAACTCTATGCTTACTATTTCTGAAGAGGCTCTACAGTTAGCTACCATTAGTTCGTTTAATGGTGATGGATATAATTTTACTAATGTGCTGGGTGTTTCTGTGTATGATCCTGCAAGTGGCAGGGTGGTACAAAAAAGGTCTTTTATTGAAGACCTGCTTTTTAATAAAGTGGTTACTAATGGCCTTGGTACTGTTGATGAAGACTATAAGCGCTGTTCTAATGGTCGCTCTGTGGCAGATCTAGTCTGTGCACAGTATTACTCTGGTGTCATGGTACTACCTGGTGTTGTTGACGCTGAGAAGCTTCACATGTATAGTGCGTCTCTCATCGGTGGTATGGTGCTAGGAGGTTTTACTTCTGCAGCGGCATTGCCTTTTAGCTATGCTGTTCAAGCTAGACTCAATTATCTTGCTCTACAGACGGATGTTCTACAGCGGAACCAGCAATTGCTTGCTGAGTCTTTTAACTCTGCTATTGGTAATATAACTTCAGCCTTTGAGAGTGTTAAAGAGGCTATTAGTCAAACTTCCAAGGGTTTGAACACTGTGGCTCATGCGCTTACTAAGGTTCAAGAGGTTGTTAACTCGCAGGGTGCAGCTTTGACTCAACTTACCGTACAGCTGCAACACAACTTCCAAGCCATTTCTAGTTCTATTGATGACATTTACTCTCGACTGGACATTCTTTCAGCCGATGTTCAGGTTGACCGTCTCATCACCGGCAGATTATCAGCACTTAATGCTTTTGTTGCTCAAACCCTCACTAAGTATACTGAGGTTCAGGCTAGCAGGAAGTTAGCACAGCAAAAGGTTAATGAGTGCGTTAAATCGCAATCTCAGCGTTATGGTTTTTGTGGTGGTGATGGCGAGCACATTTTCTCTCTGGTACAGGCAGCACCTCAGGGCCTGCTGTTTTTACATACAGTACTTGTACCGAGTGATTTTGTAGATGTTATTGCCATCGCTGGCTTATGCGTTAACGATGAAATTGCCTTGACTCTACGTGAGCCTGGCTTAGTCTTGTTTACGCATGAACTTCAAAATCATACTGCGACGGAATATTTTGTTTCATCGCGACGTATGTTTGAACCTAGAAAACCTACCGTTAGTGATTTTGTTCAAATTGAGAGTTGTGTGGTCACCTATGTCAATTTGACTAGAGACCAACTACCAGATGTAATCCCAGATTACATCGATGTTAACAAAACACTTGATGAGATTTTAGCTTCTCTGCCCAATAGAACTGGTCCAAGTCTTCCTTTAGATGTTTTTAATGCCACTTATCTTAATCTCACTGGTGAAATTGCAGATTTAGAGCAGCGTTCAGAGTCTCTCCGTAATACTACAGAGGAGCTCCAAAGTCTTATATATAATATCAACAACACACTAGTTGACCTTGAGTGGCTCAACCGAGTTGAGACATATATCAAGTGGCCGTGGTGGGTTTGGTTGATTATTTTCATTGTTCTCATCTTTGTTGTGTCATTACTAGTGTTCTGCTGCATTTCCACGGGTTGTTGTGGATGCTGCGGCTGCTGCTGTGCTTGTTTCTCAGGTTGTTGTAGGGGTCCTAGACTTCAACCTTACGAAGTTTTTGAAAAGGTCCACGTGCAGTGA
>TC_PC22A-P10
ATGAAGTCTTTAACCTACTTCTGGTTGTTCTTACCAGTACTTTCAACACTTAGCCTACCACAAGATGTCACCAGGTGCTCAGCTAACACTAATTTTAGGCGGTTCTTTTCAAAATTTAATGTTCAGGCGCCTGCAGTTGTTGTACTGGGCGGTTATCTACCTATTGGTGAAAACCAGGGTGTCAATTCAACTTGGTACTGTGCTGGCCAACATCCAA-CTGCTAGTGGCGTTCATGGTATCTTTGTTAGCCATATTAGAGGTGGTCATGGCTTTGAGATTGGCATTTCGCAAGAGCCTTTTGACCCTAGTGGTTACCAGCTTTATTTACATAAGGCTACTAACG------------GTAACACTAATGCTACTGCGCGACTGCGCATTTGCCAGTTTCCTAGCATTAAAACATTGGGCCCCACTGCTAATAATGATGTTACAACAGGTCGTAATTGCCTATTTAACAAAGCCATCCCAGCTCATATGAGTGA------ACATAGTGTTGTCGGCATAACATGGGATAATGATCGTGTCACTGTCTTTTCTGACAAGATCTATTATTTTTATTTTAAAAATGATTGGTCCCGTGTTGCGACAAAGTGTTACAACAGTGGAGGTTGTGCTATGCAATATGTTTACGAACCCACCTATTACATGCTTAATGTTACTAGTGCTGGTGAGGATGGTATTTCTTATCAACCCTGTACAGCTAATTGCATTGGTTATGCTGCCAATGTATTTGCTACTGAGCCCAATGGCCACATACCAGAAGGTTTTAGTTTTAATAATTGGTTTCTTTTGTCCAATGATTCCACTTTGGTGCATGGTAAGGTGGTTTCCAACCAACCATTGTTGGTCAATTGTCTTTTGGCCATTCCTAAGATTTATGGACTAGGCCAATTTTTCTCCTTTAATCAAACGATCGATGGTGTTTGTAATGGAGCTGCTGTGCAGCGTGCACCAGAGGCTCTGAGGTTTAATATTAATGACACCTCTGTCATTCTTGCTGAAGGCTCAATTGTACTTCATACTGCTTTAGGAACAAATTTTTCTTTTGTTTGCAGTAATTCCTCAAATCCTCACTTAGCCACCTTCGCCATACCTTTGGGTGCTACCCAAGTACCCTATTATTGTTTTTTTAAAGTGGATACTTACAACTCCACTGTTTATAAATTCTTGGCTGTTTTACCTCCAACCGTCAGGGAAATTGTCATCACCAAGTATGGTGATGTTTATGTCAATGGGTTTGGATACTTGCATCTCGGTTTGTTGGATGCTGTCACAATTAATTTCACTGGTCATGGCACTGACGATGATGTTTCTGGTTTTTGGACCATAGCATCGACTAATTTTGTTGATGCACTCATCGAAGTTCAAGGAACCGCCATTCAGCGTATTCTTTATTGTGATGGGCATCCTGTTAGCCAACTCAAGTGTTCTCAGGTTGCTTTTGACCTTGACGATGGTTTTTACCCTATTTCTTCTAGAAACCTTCTGAGTCATGAACAGCCAATTTCTTTTGTTACTCTGCCATCATTTAATGATCATTCTTTTGTTAACATTACTGTATCTGCTTCCTTTGGTGGTCATAGTGGTGCCAACCTTATTGCATCTGACACTACTATCAATGGGTTTAGTTCTTTCTGTGTTGACACTAGACAATTTACCATTTCACTGTTTTATAACGTTACAAACAGTTATGGTTATGTGTCTAAATCACAGGACAGTAATTGCCCTTTCACCTTGCAATCTGTTAATGATTACCTGTCTTTTAGCAAATTTTGTGTTTCCACCAGCCTTTTGGCTAGTGCCTGTACCATAGATCTTTTTGGTTACCCTGAGTTTGGTAGTGGTGTTAAGTTTACGTCCCTTTACTTTCAATTCACAAAGGGTGAGTTGATTACTGGCACGCCTAAACCACTTGAAGGTGTCACGGACGTTTCTTTTATGACTCTGGATGTGTGTACCAAGTATACTATCTATGGCTTTAAAGGTGAGGGTATCATTACCCTTACAAATTCTAGCTTTTTGGCAGGTGTTTATTACACATCTGATTCTGGACAGTTGTTAGCCTTTAAGAATGTCACTAGTGGTGCTGTTTATTCTGTTACGCCATGTTCTTTTTCAGAGCAGGCTGCATATGTTGATGATGATATAGTGGGTGTTATTTCTAGTTTGTCTAGCTCCACTTTTAACAGTACTAGGGAGTTGCCTGGTTTCTTCTACCATTCTAATGATGGCTCTAATTGTACAGAGCCTGTGTTGGTGTATAGTAACATAGGTGTTTGTAAATCTGGCAGTATTGGCTACGTCCCATCTCAGTCTGGCCAAGTCAAGATTGCACCCACGGTTACTGGGAATATTAGTATTCCCACCAACTTTAGTATGAGTATTAGGACAGAATATTTACAGCTTTACAACACGCCTGTTAGTGTTGATTGTGCCACATATGTTTGTAATGGTAACTCTCGTTGTAAACAATTACTCACCCAGTACACTGCAGCATGTAAGACCATAGAGTCAGCATTACAACTCAGCGCTAGGCTTGAGTCTGTTGAAGTTAACTCTATGCTTACTATTTCTGAAGAGGCTCTACAGTTAGCTACCATTAGTTCGTTTAATGGTGATGGATATAATTTTACTAATGTGCTGGGTGTTTCTGTGTATGATCCTGCAAGTGGCAGGGTGGTACAAAAAAGGTCTTTTATTGAAGACCTGCTTTTTAATAAAGTGGTTACTAATGGCCTTGGTACTGTTGATGAAGACTATAAGCGCTGTTCTAATGGTCGCTCTGTGGCAGATCTAGTCTGTGCACAGTATTACTCTGGTGTCATGGTACTACCTGGTGTTGTTGACGCTGAGAAGCTTCACATGTATAGTGCGTCTCTCATCGGTGGTATGGTGCTAGGAGGTTTTACTTCTGCAGCGGCATTGCCTTTTAGCTATGCTGTTCAAGCTAGACTCAATTATCTTGCTCTACAGACGGATGTTCTACAGCGGAACCAGCAATTGCTTGCTGAGTCTTTTAACTCTGCTATTGTTAATATAACTTCAGCCTTTGAGAGTGTTAAAGAGGCTATTAGTCAAACTTCCAAGGGTTTGAACACTGTGGCTCATGCGCTTACTAAGGTTCAAGAGGTTGTTAACTCGCAGGGTGCAGCTTTGACTCAACTTACCGTACAGCTGCAACACAACTTCCAAGCCATTTCTAGTTCTATTGATGACATTTACTCTCGACTGGACATTCTTTCAGCCGATGTTCAGGTTGACCGTCTCATCACCGGCAGATTATCAGCACTTAATGCTTTTGTTGCTCAAACCCTCACTAAGTATACTGAGGTTCAGGCTAGCAGGAAGTTAGCACAGCAAAAGGTTAATGAGTGCGTTAAATCGCAATCTCAGCGTTATGGTTTTTGTGGTGGTGATGGCGAGCACATTTTCTCTCTGGTACAGGCAGCACCTCAGGGCCTGCTGTTTTTACATACAGTACTTGTACCGAGTGATTTTGTAGATGTTATTGCCATCGCTGGCTTATGCGTTAACGATGAAATTGCCTTGACTCTACGTGAGCCTGGCTTAGTCTTGTTTACGCATGAACTTCAAAATCATACTGCGACGGAATATTTTGTTTCATCGCGACGTATGTTTGAACCTAGAAAACCTACCGTTAGTGATTTTGTTCAAATTGAGAGTTGTGTGGTCACCTATGTCAATTTGACTAGAGACCAACTACCAGATGTAATCCCAGATTACATCGATGTTAACAAAACACTTGATGAGATTTTAGCTTCTCTGCCCAATAGAACTGGTCCAAGTCTTCCTTTAGATGTTTTTAATGCCACTTATCTTAATCTCACTGGTGAAATTGCAGATTTAGAGCAGCGTTCAGAGTCTCTCCGTAATACTACAGAGGAGCTCCAAAGTCTTATATATAATATCAACAACACACTAGTTGACCTTGAGTGGCTCAACCGAGTTGAGACATATATCAAGTGGCCGTGGTGGGTTTGGTTGATTATTTTCATTGTTCTCATCTTTGTTGTGTCATTACTAGTGTTCTGCTGCATTTCCACGGGTTGTTGTGGATGCTGCGGCTGCTGCTGTGCTTGTTTCTCAGGTTGTTGTAGGGGTCCTAGACTTCAACCTTACGAAGTTTTTGAAAAGGTCCACGTGCAGTGA
>SM98
ATGAGGTCTTTAATTTACTTCTGGTTGCTCTTACCAGTACTTCCAACACTCAGCCTACCACAAGATGTCACTAGGTGCCAGTCTACTACTAACTTTAGGCGGTTCTTTTCAAAATTTAATGTTCAGGCACCTGCCGTCGTCGTTTTGGGTGGTTACCTACCTA---GTATGAACTC---------TTCTAGCTGGTACTGTGGCA-CAGGCATTGAAACTGCTAGTGGCGTTCATGGTATTTTTCTCAGCTACATCGATTCTAGTCAGGGCTTTGAGATTGGCATTTCGCAAGAGCCGTTTGATCCTAGTGGTTACCAGCTTTATTTACATAAGGCCACTAATGAGAGTCAGAATGGTAACACTAATGCTATTGCACGACTGCGCATTTGCCAGTTTCCCGATAATAAAACATTGGGCCCTACTGTT---AATGATGTTACAACAGGTCGTAACTGCCTATTCAACAAAGCCATTCCAGCTTATATGCGTGATGGAAAAGATATTGTTGTCGGCATAACATGGGATAATGATCGTGTCACTGTTTTTGCTGACAAGATCTATCATTTTTATCTTAAAAATGATTGGTCCCGCGTTGCGACAAGATGTTACAATCGCAGAAGTTGTGCTATGCAATATGTTTATACACCTACCTACTACATGCTTAATGTTACTAGTGCAGGTGAGGATGGCATTTATTATGAACCCTGTACAGCTAATTGCACTGGTTACGCTGCCAATGTATTTGCCACTGATTCCAATGGCCATATACCAGAATGTTTTAGTTTTAATAATTGGTTTCTTTTATCCAATGACTCCACTTTGTTGCATGGTAAAGTGGTTTCCAACCAACCCTTGTTGGTCAATTGTCTTTTGGCCATTCCTAAGATTTATGGACTAGGCCAATTTTTCTCATTCAATCACACGATGGATGGCGTTTGTAATGGAGCTGCTGTGGATCGTGCCCCAGAGGCTCTGAGGTTTAATATTAATGACACCTCCGTCATTCTTGCTGAAGGCTCAATTGTACTTCATACTGCTTTAGGAACAAATCTTTCTTTTGTTTGCAGTAATTCCTCAGATCCTCATTTAGCCATCTTTGCCATACCTCTGGGTGCTACTGAAGTACCCTACTATTGCTTTCTTAAAGTGGATACTTACAACTCCACTGTTTATAAATTCTTGGCTGTTTTACCTCCTACTGTCAGGGAAATTGTCATCACCAAGTATGGTGATGTTTATGTCAATGGGTTTGGCTATTTGCATCTCGGTTTGTTGGATGCTGTCACAATTAATTTCACTGGTCATGGCACTGACGATGACGTTTCAGGTTTCTGGACCATAGCATCGACTAATTTTGTTGATGCACTCATCGAGGTTCAAGGAACTTCCATTCAGCGTATTCTTTATTGTGATG---ATCCTGTTAGCCAACTCAAGTGTTCTCAGGTTGCTTTTGACCTTGACGATGGTTTTTACCCCATCTCTTCTAGAAACCTTCTGAGTCACGAACAGCCAATTTCTTTTGTTACTTTGCCATTATTTAATGATCATTCTTTTGTTAATATTACTGTCTCTGCGGCTTTTGGTGGTCTTAGTAGTGCCAATCTCGTTGCATCTGACACTACTATCAATGGGTTTAGTTCTTTCTGTGTTGACACTAGACAATTTACCATTACACTGTTTTATAATGTTACAAACAGTTATGGTTATGTGTCTAAATCACAGGATAGTAATTGTCCTTTCACCTTGCAATCTGTTAATGATTACCTGTCTTTTAGCAAATTTTGTGTTTCAACCAGCCTTTTGGCTGGTGCTTGTACCATAGATCTTTTTGGTTACCCTGCGTTCGGTAGTGGTGTTAAGTTGACGTCCCTTTATTTTCAATTCACAAAAGGTGAGTTGATTACTGGCACGCCTAAACCACTTGAAGGTATCACAGACGTTTCTTTTATGACTCTGGATGTGTGTACCAAGTATACTATCTATGGCTTTAAAGGTGAGGGTATTATTACCCTTACAAATTCTAGCATTTTGGCAGGTGTTTATTATACATCTGATTCTGGACAGTTGTTAGCCTTTAAGAATGTCACTAGTGGTGCTGTTTATTCTGTCACGCCATGTTCTTTTTCAGAGCAGGCTGCATATGTTAATGATGATATAGTGGGTGTTATTTCTAGTTTGTCTAACTCCACTTTTAGCAATACTAGGGAGTTGCCTGGTTTCTTCTACCATTCTAATGACGGCTCCAATTGTACAGAGCCTGTGTTGGTGTATAGTAACATAGGTGTTTGTAAATCTGGCAGTATTGGCTATGTTCCACCTCAGTATGGCCAAGTCAAGATTGCACCCACGGTTACTGGGAATATTAGTATTCCCACCAACTTTAGTATGAGTATTAGAACAGAATATTTACAGCTTTACAACACGCTTGTTAGTGTTGATTGTGCTACATATGTTTGTAATGGTAACTCTCGTTGTAAACAATTACTCACCCAGTACACTGCAGCATGTAAGACCATAGAGTCAGCATTACAACTCAGCGCTAGGCTTGAGTCTGTTGAAGTTAACTCTATGCTTACCATTTCTGAAGAGGCTTTACAGTTAGCTACCATCAGTTCGTTTAATGGTGATGGATATAACTTTACTAATGTGCTGGGTGCTTCCGTGTACGATCCTGCAAGTGGCAGGGTGGTACAAAAAAGGTCTGTTATTGAAGACTTGCTTTTTAATAAAGTGGTTACTAATGGCCTTGGTACTGTTGATGAAGACTATAAGCGCTGTTCTAATGGTCGCTCTGTGGCTGATCTAGTCTGTGCGCAGTATTACTCTGGTGTCATGGTACTACCTGGCGTTGTTGACGCTGAGAAGCTTCACATGTACAGTGCGTCTCTCATAGGTGGTATGGCGCTAGGAGGTATAACTGCTGCAACGGCATTGCCTTTTAGCTATGCTGTTCAAGCGAGACTCAATTATCTTGCTTTACAGACGGATGTTCTACAGCGGAACCAGCAATTGCTTGCTGAGTCTTTTAACTCTGCTATTGGTAATATAACTTCAGCCTTTGAGAGTGTTAAAGAGGCTATTAGTCAAACTTCCAAGGGTTTGAACACTGTGGCTCATGCGCTTACTAAGGTTCAAGAGGTTGTTAATTCGCAGGGTTCAGCTTTGAACCAACTTACCGTACAGCTGCAACACAACTTCCAAGCCATTTCTAGTTCTATTGATGACATTTATTCCCGACTGGACATTCTTTCAGCCGATGTTCAGGTTGATCGTCTCATCAACGGCAGATTATCAGCACTTAATGCTTTTGTTGCCCAAACCCTCACTAAGTATACTGAGGTTCAGGCTAGCAGGAAGCTAGCACAGCAAAAGGTTAATGAGTGCGTCAAATCGCAATCTCAGCGTTACGGTTTTTGTGGTGGTGATGGCGAGCACATTTTCTCTCTGGTACAGGCCGCACCTCAGGGCCTGCTGTTCTTACATACAGTACTTGTACCGGGTGATTTTGTAAATGTTCTTGCCATCGCTGGCTTATGCGTTAATGGTGAAATTGCCTTGACTCTACGCGAGCCTGGCTTAGTCTTGTTTACGCATGAACTTCAAAATTATACTGCGACGGAATATTTTGTTTCATCGCGACGTATGTTTGAACCTAGAAAACCTACCGTTAGTGATTTTGTTCAAATTGAGAGTTGTGTGGTCACCTATGTCAATCTGACTAGCGACCAGCTACCAGATGTAATCCCAGATTACATCGATGTTAACAAAACACTTGATGAGATTTTAGCTTCTCTGCCCAATAGAAATGGTCCAAGTCTTTCCCTAGATGTTTTTAATGCCACTTATCCTAATCTTACTGGTGAAATTGCAGATCTAGAGCAGCGTTCAGAGTCTCTCCGTAATACTACAGAAGAGCTCCGAAGTCTCATTAACAACATCAACAACACACTTGTTGACCTTGAGTGGCTCAACCGAGTTGAGACATACATCAAGTGGCCGTGGTGGGTTTGGTTGATCATTGTTATTGTTCTCATCTTTGTTGTGTCATTACTAGTGTTCTGCTGCATTTCCACGGGTTGTTGTGGATGCTGCGGTTGCTGCGGTGCTTGTTTTTCAGGTTGTTGTAGGGGTCCTAGACTTCAACCTTACGAAGCTTGA---------------------
